# Supplementary material for: Behaviors of Shelter Dogs During Harnessing and Leash Walks: Prevalence, Demographics, and Length of Stay
Source: Animals (Basel). 2025 Mar 17;15(6):856. doi: 10.3390/ani15060856 (PMC11939286; doi:10.3390/ani15060856)
Supplement: Supplementary file 1 [file animals-15-00856-s001.zip]

Archive with 5 entries (5 files):
- R scripts for Dog Behavior and Length of Stay.pdf
- R scripts for Dog Demographics and Behavior.pdf
- Table S1-Prevalence data for first walks.xlsx
- Table S2-Dog demographics and behaviors for all walks.xlsx
- Table S3-Behaviors during first walk and length of stay.xlsx
