# Supplementary material for: Behaviors of Shelter Dogs During Harnessing and Leash Walks: Prevalence, Demographics, and Length of Stay
Source: Animals (Basel). 2025 Mar 17;15(6):856. doi: 10.3390/ani15060856 (PMC11939286; doi:10.3390/ani15060856)
Supplement: Supplementary file 1 [file animals-15-00856-s001.zip › Table S1-Prevalence data for first walks.xlsx]

## Sheet: Table S1- Prevalence data for f
Dog name	Dog ID	Walker name	Source (1=OS; 2=Transf; 3=Seized; 4=Stray)	Dog color code	Sex (1=male; 2=female)	Repro (1=intact; 2=neutered)	Age class (1=juvenile; 2=younger adult; 3=older adult; 4=senior)	Body size (1, < 11 kg; 2, 11-24 kg; 3, >25 kg)	Jumps on - H (0=no; 1=yes)	Jumps on - W (0=no;1=yes)	Grabs harness - H (0=no; 1=yes)	Grabs leash - W (0=no;1=yes)	Mouths handler - H (0=no; 1=yes)	Mouths handler - W (0=no; 1=yes)	Pulls to dog + person (0=no; 1=yes)	Pulls to person (0=no; 1=yes)	Pulls to vehicle (0=no; 1=yes)	Pulls to smell (0=no; 1=yes)	Pulls to other (no=0; yes=1)	Pulls no target (no=0; yes=1)	Pulls on walk (0=no; 1=Yes)	Vocalized at dog+person - W (0=no; 1=yes)	Vocalized at person - W (0=no; 1=yes)	Vocalized at vehicle - W (0=no; 1=yes)	Vocalized at other - W (0=no; 1=yes)	Vocalized no target - W (0=no; 1=yes)	Vocalized - W (0=no; 1=yes)
Blythe	33623	Betty	2	Yellow	2	2	1	1	1	1	0	0	0	0	0	0	0	1	0	0	1	0	0	0	0	0	0
Queen	25532	Betty	1	Purple	2	2	2	2	0	1	0	1	1	0	0	0	0	1	0	1	1	0	0	0	0	0	0
Benji	33747	Alexandra	1	Orange	1	2	4	2	0	0	0	0	0	0	0	0	0	1	0	1	1	0	0	0	0	0	0
Whiskey	33617	Betty	1	Lilac	2	2	3	2	0	0	0	0	0	0	1	0	0	1	1	1	1	1	0	0	0	0	1
Spot	33851	Betty	1	Orange	1	2	4	1	0	0	0	0	0	0	0	0	0	1	0	0	1	0	0	0	0	0	0
Bear	33673	Betty	1	Purple	1	2	2	3	1	0	0	0	0	0	0	1	0	1	0	1	1	0	0	0	0	0	0
Bella	33758	Betty	4	Purple	2	2	2	3	0	0	0	0	0	0	0	0	0	1	1	1	1	0	0	0	0	0	0
Cameron	33278	Betty	1	Lilac	2	2	3	3	0	0	0	0	0	0	0	0	0	1	0	1	1	0	0	0	0	0	0
Luna	33904	Betty	1	Lilac	2	2	2	3	1	0	0	0	0	0	0	1	0	1	1	1	1	0	0	0	0	0	0
Benelli	33897	Betty	4	Lilac	1	2	2	3	1	1	0	0	0	0	0	0	0	1	0	1	1	0	0	0	0	0	0
Gump	33899	Betty	2	Orange	1	2	4	1	0	0	0	0	0	0	0	1	0	1	0	0	1	0	0	0	0	0	0
Otis	33898	Betty	2	Lilac	1	2	1	2	1	1	0	1	0	0	0	0	0	0	0	0	0	0	0	0	0	0	0
Marlin	33982	Betty	4	Lilac	1	2	1	2	1	1	0	0	0	1	1	0	1	0	0	0	1	0	0	0	0	0	0
Benoit	33924	Alexandra	2	Green	1	2	1	2	0	0	0	0	0	0	0	0	0	1	0	1	1	0	0	0	0	0	0
Eddie	33968	Alexandra	1	Lilac	1	2	2	2	0	0	0	0	0	0	0	0	0	1	0	1	1	0	0	0	0	0	0
Rocky	33900	Alexandra	4	Green	1	2	2	3	1	0	0	0	0	0	0	0	0	1	0	1	1	0	0	0	0	0	0
Bill	34055	Alexandra	3	Purple	1	1	2	2	1	1	0	0	0	0	0	0	0	1	0	1	1	0	0	0	0	0	0
Cassandra	33940	Betty	4	Lilac	2	2	2	3	1	1	0	0	0	0	1	0	0	1	0	1	1	0	0	0	0	0	0
Ari	33944	Betty	1	Purple	2	2	3	2	0	0	0	0	0	0	0	0	0	0	0	0	0	0	0	0	0	0	0
Jasper	34008	Betty	1	Green	1	2	3	3	0	0	0	0	0	0	0	0	0	0	0	1	1	0	0	0	0	0	0
Teddy	34082	Betty	1	Lilac	1	2	2	3	0	0	0	0	0	0	0	0	0	1	0	1	1	1	0	0	0	0	1
Enzo	34005	Betty	4	Lilac	1	2	2	3	1	0	0	0	0	0	0	0	0	0	0	1	1	0	0	0	0	0	0
Harry	34172	Betty	1	Lilac	1	1	2	1	0	0	0	0	0	0	1	1	0	1	0	1	1	1	1	0	0	0	1
Orion	34120	Betty	1	Lilac	1	1	1	3	1	1	0	1	0	0	0	0	0	0	1	1	1	0	0	0	0	0	0
Zora	34143	Betty	1	Lilac	2	2	3	3	1	0	0	0	0	0	0	0	0	0	0	1	1	0	1	0	0	0	1
Sadie	34100	Betty	1	Orange	2	2	4	1	0	0	0	0	0	0	0	0	0	0	0	0	0	0	0	0	0	0	0
Hestia	34186	Betty	4	Green	2	2	1	2	0	1	0	0	0	0	0	0	0	0	0	1	1	0	0	0	0	0	0
Louie	34243	Betty	1	Green	1	2	1	2	0	0	0	0	0	0	0	0	0	0	0	1	1	0	0	0	0	0	0
Eli	34215	Betty	1	Lilac	1	2	1	2	0	0	0	0	0	0	0	0	1	0	0	0	1	0	0	0	0	0	0
Kyle	34152	Betty	3	Lilac	1	2	2	3	1	0	0	0	0	0	1	0	0	1	1	0	1	0	0	0	0	1	1
Percy	34272	Betty	3	Green	1	2	3	2	0	0	0	0	0	0	0	0	0	0	0	0	0	0	0	0	0	0	0
Godiva	34129	Betty	4	Lilac	2	2	2	2	0	0	0	0	0	0	0	0	0	1	0	0	1	0	0	0	0	0	0
Finnegan	34277	Betty	4	Yellow	1	2	1	2	0	0	0	0	0	0	0	0	0	0	0	1	1	0	0	0	0	0	0
Xena	34282	Betty	1	Lilac	2	2	3	3	1	0	0	0	0	0	0	0	0	0	0	0	0	0	0	0	0	0	0
Apollo	34212	Betty	1	Yellow	1	2	2	2	1	1	0	0	0	0	1	0	0	1	0	0	1	1	0	0	0	0	1
Luna 2	34317	Betty	1	Orange	2	2	4	1	0	0	0	0	0	0	0	0	0	0	0	0	0	0	0	0	0	0	0
Michael	34356	Betty	1	Green	1	2	2	2	0	0	0	0	0	0	0	0	0	1	0	0	1	0	0	0	0	0	0
Rebel	34313	Betty	1	Lilac	1	2	1	2	1	1	0	1	0	0	1	0	0	0	0	0	1	1	0	0	0	0	1
Ricardo	34355	Betty	4	Green	1	1	2	2	1	0	0	0	0	0	0	0	0	0	0	1	1	1	0	0	0	1	1
Cleo	34339	Betty	1	Orange	2	2	4	3	0	0	0	0	0	0	1	0	0	0	0	1	1	1	0	0	0	0	1
Conrad	34358	Betty	4	Orange	1	2	4	2	1	0	0	0	0	0	0	0	0	0	0	1	1	0	0	0	0	0	0
Champagne	34402	Betty	1	Lilac	1	2	2	3	1	1	0	0	0	0	0	0	0	0	0	1	1	0	0	0	0	0	0
Indigo/Treble	34405	Miles	3	Green	2	2	2	3	1	0	0	0	0	0	1	1	1	1	0	1	1	1	0	0	0	0	1
Bella	34432	Alexandra	1	Green	2	2	2	3	0	1	0	0	0	0	1	0	0	1	0	1	1	0	0	0	0	0	0
BooCeeCee	34477	Betty	1	Lilac	1	2	1	2	1	1	0	0	0	0	1	1	0	0	0	1	1	1	1	0	0	0	1
Boone	34379	Betty	1	Lilac	1	2	2	3	0	0	0	0	0	0	0	0	0	0	0	1	1	0	0	0	0	0	0
Gabby	34481	Bailey	4	Green	2	2	1	2	1	0	0	0	0	0	0	0	1	1	1	1	1	0	0	0	0	0	0
Krispies	34440	Miles	2	Green	1	2	1	2	0	0	0	0	0	0	0	0	0	1	0	1	1	0	0	0	0	0	0
Cheerio	34439	Bailey	2	Lilac	2	2	1	2	0	1	0	0	0	0	0	0	0	0	0	1	1	0	0	0	0	0	0
Biscuit	34512	Betty	1	Lilac	1	2	1	2	1	0	0	0	0	0	0	0	0	1	0	1	1	0	0	0	0	0	0
Stella	34541	Betty	1	Lilac	2	2	2	3	0	0	0	0	0	0	0	0	1	1	0	0	1	1	0	1	0	1	1
Ghost	34544	Betty	1	Lilac	1	2	2	2	1	1	0	0	0	0	0	0	0	1	0	0	1	0	0	0	0	0	0
Jackie	34341	Betty	1	Purple	1	2	2	2	1	0	0	0	0	0	0	0	0	0	0	0	0	0	0	0	0	0	0
Daisy	34551	Miles	1	Green	2	2	2	3	1	1	0	0	0	0	1	1	0	1	0	1	1	1	1	0	0	1	1
Toshiro	34556	Bailey	4	Lilac	1	2	3	3	1	0	0	0	0	0	0	0	0	0	0	0	0	0	0	0	0	0	0
Manon	34382	Betty	4	Lilac	2	2	2	2	0	0	0	0	0	0	0	0	0	0	0	0	0	0	0	0	0	0	0
Emeril	34568	Alexandra	4	Green	1	2	3	2	1	0	0	0	0	0	0	0	0	0	0	0	0	0	0	0	0	0	0
Vincent	34579	Alexandra	3	Green	1	2	2	2	1	0	0	0	0	0	0	0	0	1	0	1	1	0	0	0	0	0	0
Laredo	34550	Betty	1	Lilac	1	2	1	3	1	1	0	0	0	0	0	0	0	1	0	1	1	0	0	0	1	0	1
Tater Tot	34606	Alexandra	1	Green	1	2	1	2	0	0	0	0	0	0	1	0	0	0	0	0	1	0	0	0	0	0	0
Eeyore	34546	Betty	1	Purple	1	2	4	1	0	0	0	0	0	0	0	0	0	0	0	0	0	0	1	0	0	0	1
Tarkin	34650	Miles	1	Green	1	2	3	3	0	0	0	0	0	0	0	0	0	1	0	0	1	0	0	0	0	0	0
Stella 2	34620	Betty	1	Lilac	2	2	1	2	1	1	0	0	0	0	0	0	0	0	0	1	1	0	1	0	0	0	1
Draco	34561	Alexandra	3	Yellow	1	2	1	1	0	0	0	0	0	0	0	0	0	1	0	0	1	1	0	0	0	0	1
Eustace	34653	Betty	4	Lilac	1	1	1	1	1	0	0	0	0	0	1	0	0	0	0	1	1	0	0	0	0	0	0
Kandy Kane	34652	Betty	1	Purple	1	2	3	3	0	0	0	0	0	0	1	0	0	1	0	1	1	0	0	0	0	0	0
Kane	34645	Betty	1	Lilac	1	2	4	3	0	0	0	0	0	0	0	0	0	1	0	0	1	0	0	0	0	0	0
Lucy	34696	Alexandra	1	Orange	2	2	4	3	0	0	0	0	0	0	0	0	0	1	0	1	1	0	0	1	0	0	1
Gregory	34717	Bailey	4	Green	1	2	3	3	0	0	0	0	0	0	0	0	1	0	0	0	1	0	0	0	0	0	0
Daisy	34714	Miles	2	Green	2	2	2	2	0	0	0	0	0	0	0	0	1	1	0	1	1	0	0	0	0	0	0
Coca	34719	Betty	4	Lilac	2	2	2	2	1	0	0	0	0	0	0	0	0	0	0	1	1	0	0	0	0	0	0
Doc	34713	Bailey	2	Lilac	1	2	1	1	1	1	0	1	0	1	0	0	0	0	0	1	1	0	0	0	0	0	0
Snoopy	34775	Bailey	1	Lilac	1	2	2	3	1	0	0	1	0	0	0	0	0	0	0	1	1	0	0	0	0	0	0
Zozo	34748	Miles	1	Green	2	2	2	2	1	0	0	1	0	0	0	0	0	0	0	0	0	0	0	0	0	0	0
Periwinkle	34838	Betty	4	Lilac	2	2	2	2	0	0	0	0	0	0	0	0	0	0	0	1	1	0	0	0	0	0	0
Raptor	34766	Betty	1	Lilac	1	2	1	2	0	0	0	0	0	0	0	0	0	1	0	1	1	0	0	0	0	0	0
Lauren	34854	Betty	1	Green	2	1	2	3	0	0	0	0	0	0	0	0	0	1	0	0	1	0	0	0	0	0	0
Pixie	34879	Betty	1	Orange	2	2	4	1	0	0	0	0	0	0	0	0	0	0	0	0	0	0	0	0	0	0	0
Phillip	34716	Betty	4	Purple	1	2	2	2	0	0	0	0	0	0	0	0	0	1	0	0	1	0	0	0	0	0	0
Addy	34826	Betty	1	Lilac	2	2	2	2	0	0	0	0	0	0	1	0	1	1	0	1	1	0	0	1	0	0	1
Bailey 2	35029	Betty	1	Lilac	1	1	2	2	0	0	0	0	0	0	0	0	0	0	0	1	1	0	0	0	0	0	0
Midnight	34992	Betty	1	Lilac	1	2	2	3	0	0	0	0	0	0	0	0	0	1	0	1	1	0	0	0	0	0	0
Apache	35033	Betty	3	Lilac	1	2	1	3	1	0	0	0	0	0	0	1	0	1	0	1	1	0	0	0	0	0	0
Zeus	34933	Betty	1	Lilac	1	2	2	1	0	0	0	0	0	0	1	0	0	1	0	1	1	1	0	0	0	0	1
Noula	35075	Betty	1	Green	2	2	1	2	1	1	0	1	0	0	0	0	0	1	0	0	1	0	0	0	0	0	0
Lillian	35032	Betty	4	Green	2	2	2	3	1	0	0	0	0	0	0	0	0	1	0	1	1	0	0	0	0	0	0
Lucky	35134	Betty	1	Yellow	1	2	2	2	0	0	0	0	0	0	0	0	0	1	0	1	1	0	0	0	0	0	0
Honeycrisp	35036	Betty	4	Green	2	2	2	3	0	0	0	0	0	0	0	0	0	1	1	1	1	0	0	0	0	0	0
Snuffleopagus	35138	Betty	4	Yellow	1	1	2	1	0	1	0	0	0	0	0	0	0	0	1	1	1	0	0	0	1	0	1
Love Bug	35174	Betty	1	Green	2	2	2	1	1	0	0	0	0	0	0	0	0	0	0	0	0	0	0	0	0	0	0
Benedict	34876	Betty	1	Purple	1	2	1	2	1	1	0	1	0	1	0	1	0	0	0	1	1	0	0	0	0	0	0
Mariah	35158	Betty	4	Green	2	1	2	2	1	1	0	0	0	0	0	1	0	1	0	1	1	0	0	0	0	0	0
Birch	35162	Betty	4	Lilac	1	2	1	2	1	0	1	0	1	0	0	0	0	0	1	1	1	0	0	0	0	0	0
Gizmo	35172	Betty	3	Green	1	2	3	3	0	0	0	0	0	0	0	0	0	0	0	1	1	0	0	0	0	0	0
Ice	35171	Betty	3	Green	1	2	2	3	0	0	0	0	0	0	0	0	0	0	0	1	1	0	0	0	0	0	0
Poppy	35175	Betty	4	Lilac	2	2	2	1	0	0	0	0	0	0	0	0	0	0	0	0	0	0	0	0	0	0	0
Royal	35308	Betty	1	Lilac	2	2	2	2	1	1	0	0	0	0	0	0	0	0	0	1	1	0	0	0	0	0	0
Silly Goose	35173	Betty	3	Lilac	2	2	3	2	0	0	0	0	0	0	0	0	0	1	0	1	1	0	0	0	0	0	0
Kitchi	35232	Betty	1	Lilac	1	2	3	3	1	0	0	0	0	0	1	0	0	1	0	1	1	0	0	0	0	0	0
Margo	35545	Betty	3	Green	2	2	2	3	1	0	0	0	0	0	1	0	0	1	0	1	1	0	0	0	0	0	0
Forest	35394	Betty	3	Lilac	1	2	2	2	0	0	0	0	0	0	0	0	0	1	0	1	1	0	0	0	0	0	0
Winnie	35630	Betty	1	Lilac	2	2	1	2	1	0	0	0	0	0	1	0	0	1	1	1	1	1	0	0	0	0	1
Pierogi	35615	Betty	4	Lilac	2	2	1	2	1	0	1	0	1	0	1	0	0	1	0	1	1	1	0	0	0	0	1
Kronk	35719	Betty	1	Yellow	1	2	1	1	0	0	0	0	0	0	1	0	0	0	0	0	1	0	0	0	0	0	0
Remus	35728	Betty	1	Green	1	2	2	2	1	0	0	0	0	0	1	0	0	1	0	1	1	1	0	0	0	0	1
Titus	35727	Betty	1	Green	1	2	2	2	0	1	0	0	0	0	0	0	0	1	0	1	1	0	0	0	0	0	0
Rah	35560	Betty	1	Lilac	1	2	3	3	0	0	0	0	0	0	1	0	0	1	0	1	1	0	0	0	0	0	0
Odin	35762	Betty	1	Green	1	2	2	2	1	1	0	0	0	0	1	0	0	1	0	1	1	0	0	0	0	0	0
Scar	35766	Betty	1	Lilac	1	2	3	3	0	0	0	0	0	0	0	0	0	1	0	0	1	0	0	0	0	0	0
Shakes	35878	Betty	1	Yellow	1	2	2	3	1	0	0	0	0	0	0	0	0	1	0	1	1	0	0	0	0	0	0
Marco	35923	Betty	4	Lilac	1	2	2	2	0	0	0	1	0	0	0	0	0	0	0	1	1	0	0	0	0	0	0
Sprinkles	36022	Betty	1	Lilac	2	1	1	3	1	0	0	0	0	0	0	0	0	0	0	1	1	0	0	0	0	0	0
Pocky	35972	Betty	4	Lilac	2	2	1	1	1	1	0	0	0	0	0	0	0	0	0	0	0	0	0	0	0	0	0
Casper	36058	Betty	1	Orange	1	2	4	1	0	0	0	0	0	0	0	0	0	0	0	0	0	0	0	0	0	0	0
Zeus 2	36067	Betty	3	Green	1	1	3	3	0	0	0	0	0	0	1	0	0	1	0	0	1	1	0	0	0	0	1
Dutchess	36066	Betty	3	Green	2	1	2	2	1	1	0	0	1	0	0	0	0	1	0	1	1	0	0	0	0	0	0
Biggy	36070	Betty	3	Green	1	1	3	2	0	0	0	0	0	0	1	0	0	1	0	1	1	0	0	0	0	0	0
Alvin	36118	Betty	1	Yellow	1	2	3	1	0	0	0	0	0	0	1	0	0	0	0	1	1	0	0	0	0	0	0
Colette	36097	Betty	4	Lilac	2	2	2	3	0	0	0	0	0	0	0	0	0	0	0	1	1	0	0	0	0	0	0
George	36229	Betty	1	Green	1	2	2	2	0	0	0	0	0	0	0	0	0	0	0	1	1	0	0	0	0	1	1
