# Supplementary material for: Behaviors of Shelter Dogs During Harnessing and Leash Walks: Prevalence, Demographics, and Length of Stay
Source: Animals (Basel). 2025 Mar 17;15(6):856. doi: 10.3390/ani15060856 (PMC11939286; doi:10.3390/ani15060856)
Supplement: Supplementary file 1 [file animals-15-00856-s001.zip › Table S2-Dog demographics and behaviors for all walks.xlsx]

## Sheet: Data for Stephen - dog characte
Dog name	Dog ID	Sex (1=male; 2=female)	Age class (1=juvenile; 2=young adult; 3=older adult; 4=senior)	Body size (1, < 11 kg; 2, 11-24 kg; 3, 25 kg or higher)	Jumps on during harnessing (0=no;1=yes)	Jumps on during walk (0=no; 1=yes)	Grabs harness during harnessing (0=no; 1=yes)	Grabs leash during walk (0=no; 1=yes)	Mouths during harnessing (0=no; 1=yes)	Mouthes during walk (0=no; 1=yes)	Total pulls during walk	Rate of pulling during walk	Vocalizes during harnessing (0=no; 1=yes)	Vocalizes during walk (0=no; 1=yes)	Walk	Walker name
Blythe	33623	2	1	1	1	1	0	0	0	0	6	0.6	0	0	1	Betty
Blythe	33623	2	1	1	1	1	0	0	0	0	7	0.7	0	0	1	Miles
Queen	25532	2	2	2	0	1	0	1	1	0	6	0.6	0	0	1	Betty
Queen	25532	2	2	2	0	0	0	0	0	0	4	0.4	0	0	2	Betty
Queen	25532	2	2	2	0	0	0	0	0	0	2	0.2	0	1	3	Betty
Queen	32533	2	2	2	0	0	0	0	0	0	2	0.2	0	0	4	Betty
Queen	32533	2	2	2	0	0	0	0	0	0	2	0.2	0	1	5	Betty
Queen	32533	2	2	2	0	0	0	0	0	0	5	0.5	0	1	6	Betty
Queen	32533	2	2	2	0	0	0	0	0	0	5	0.5	0	1	7	Betty
Queen	32533	2	2	2	0	0	0	0	0	0	5	0.5	0	0	8	Betty
Queen	32533	2	2	2	0	0	0	0	0	0	5	0.5	0	0	9	Betty
Benji	33747	1	4	2	0	0	0	0	0	0	2	0.2	0	0	1	Alexandra
Benji	33747	1	4	2	0	0	0	0	0	0	4	0.4	0	1	2	Alexandra
Benji	33747	1	4	2	0	0	0	0	0	0	5	0.5	0	0	3	Alexandra
Whiskey	33617	2	3	2	0	0	0	0	0	0	19	1.9	0	1	1	Betty
Spot	33851	1	4	1	0	0	0	0	0	0	1	0.1	0	0	1	Betty
Bear	33673	1	2	3	1	0	0	0	0	0	15	1.5	0	0	1	Betty
Bear	33673	1	2	3	1	0	0	0	0	0	16	1.6	0	0	2	Betty
Bear	33673	1	2	3	0	0	0	0	0	0	10	1	0	1	3	Betty
Bear	33673	1	2	3	0	0	0	0	0	0	7	0.7	0	1	4	Betty
Bear	33673	1	2	3	0	0	0	0	0	0	2	0.2	0	1	5	Betty
Bear	33673	1	2	3	0	0	0	0	0	0	6	0.6	0	0	6	Betty
Bear	33673	1	2	3	0	0	0	1	0	0	14	1.4	0	1	7	Betty
Bella	33758	2	2	3	0	0	0	0	0	0	9	0.9	0	0	1	Betty
Bella	33758	2	2	3	0	0	0	0	0	0	6	0.6	0	0	2	Betty
Bella	33758	2	2	3	1	0	0	0	0	0	12	1.2	0	0	3	Betty
Bella	33758	2	2	3	1	0	0	0	0	0	4	0.4	0	0	4	Betty
Bella	33758	2	2	3	1	0	0	0	1	0	9	0.9	0	0	5	Betty
Cameron	33278	2	3	3	0	0	0	0	0	0	3	0.3	0	0	1	Betty
Cameron	33278	2	3	3	0	0	0	0	0	0	0	0	0	0	2	Betty
Luna	33904	2	2	3	1	0	0	0	0	0	6	0.6	0	0	1	Betty
Luna	33904	2	2	3	1	0	0	0	0	0	13	1.3	0	1	2	Betty
Luna	33904	2	2	3	1	0	0	0	1	0	9	0.9	0	1	3	Betty
Benelli	33897	1	2	3	1	1	0	0	0	0	5	0.5	0	0	1	Betty
Benelli	33897	1	2	3	1	1	0	0	1	0	10	1	0	0	2	Betty
Gump	33899	1	4	1	0	0	0	0	0	0	3	0.3	0	0	1	Betty
Otis	33898	1	1	2	1	1	0	1	0	0	0	0	0	0	1	Betty
Otis	33898	1	1	2	1	1	0	1	0	0	1	0.1	0	0	2	Betty
Otis	33898	1	1	2	1	1	0	0	0	0	2	0.2	0	1	3	Betty
Otis	33898	1	1	2	1	1	0	0	0	0	2	0.2	0	1	4	Betty
Marlin	33982	1	1	2	1	1	0	0	0	1	3	0.3	0	0	1	Betty
Marlin	33982	1	1	2	1	1	0	0	0	1	0	0	0	0	2	Betty
Benoit	33924	1	1	2	0	0	0	0	0	0	4	0.4	0	0	1	Alexandra
Benoit	33924	1	1	2	0	0	0	0	0	0	2	0.2	0	1	1	Betty
Eddie	33968	1	2	2	0	0	0	0	0	0	29	2.9	0	0	1	Alexandra
Eddie	33968	1	2	2	0	1	0	1	0	1	18	1.8	0	0	1	Betty
Rocky	33900	1	2	3	1	0	0	0	0	0	18	1.8	0	0	1	Alexandra
Rocky	33900	1	2	3	0	0	0	0	0	0	16	1.6	0	0	1	Betty
Bill	34055	1	2	2	1	1	0	0	0	0	14	1.4	0	0	1	Alexandra
Bill	34055	1	2	2	0	0	0	0	0	0	3	0.3	0	0	1	Betty
Bill	34055	1	2	2	0	0	0	0	0	0	2	0.2	0	0	2	Betty
Cassandra	33940	2	2	3	1	1	0	0	0	0	6	0.6	0	0	1	Betty
Cassandra	33940	2	2	3	0	0	0	0	0	0	0	0	0	0	2	Betty
Ari	33944	2	3	2	0	0	0	0	0	0	0	0	0	0	1	Betty
Ari	33944	2	3	2	0	0	0	0	0	0	1	0.1	0	1	2	Betty
Ari	33944	2	3	2	0	0	0	0	0	0	1	0.1	0	1	3	Betty
Jasper	34008	1	3	3	0	0	0	0	0	0	3	0.3	0	0	1	Betty
Jasper	34008	1	3	3	0	0	0	0	0	0	0	0	0	0	2	Betty
Teddy	34082	1	2	3	0	0	0	0	0	0	15	1.5	0	1	1	Betty
Teddy	34082	1	2	3	0	0	0	0	0	0	7	0.7	0	0	2	Betty
Teddy	34082	1	2	3	0	0	0	0	0	0	2	0.2	0	0	3	Betty
Teddy	34082	1	2	3	1	0	0	0	0	0	10	1	0	0	4	Betty
Teddy	34082	1	2	3	0	0	0	0	0	0	0	0	0	0	5	Betty
Teddy	34082	1	2	3	1	0	0	0	0	0	15	1.5	0	1	6	Betty
Teddy	34082	1	2	3	1	0	0	0	0	0	4	0.4	0	0	1	Bailey
Enzo	34005	1	2	3	1	0	0	0	0	0	2	0.2	0	0	1	Betty
Enzo	34005	1	2	3	1	0	0	0	0	0	0	0	0	0	2	Betty
Enzo	34005	1	2	3	0	0	0	0	0	0	0	0	0	0	3	Betty
Enzo	34005	1	2	3	0	0	0	0	0	0	0	0	0	0	4	Betty
Harry	34172	1	2	1	0	0	0	0	0	0	22	2.2	0	1	1	Betty
Harry	34172	1	2	1	0	0	0	0	0	0	18	1.8	0	1	2	Betty
Orion	34120	1	1	3	1	1	0	1	0	0	15	1.5	0	0	1	Betty
Orion	34120	1	1	3	0	1	0	1	0	0	16	1.6	0	0	2	Betty
Orion	34120	1	1	3	1	1	0	1	0	0	12	1.2	0	0	3	Betty
Zora	34143	2	3	3	1	0	0	0	0	0	1	0.1	0	1	1	Betty
Zora	34143	2	3	3	0	0	0	0	0	0	2	0.2	0	0	2	Betty
Zora	34143	2	3	3	1	0	0	0	0	0	2	0.2	0	0	3	Betty
Zora	34143	2	3	3	0	0	0	0	0	0	3	0.3	0	0	4	Betty
Zora	34143	2	3	3	0	0	0	0	0	0	0	0	0	0	5	Betty
Zora	34143	2	3	3	0	0	0	0	0	0	7	0.7	0	0	6	Betty
Zora	34143	2	3	3	0	0	0	0	0	0	3	0.3	0	0	7	Betty
Zora	34143	2	3	3	0	0	0	0	0	0	6	0.6	0	0	8	Betty
Zora	34143	2	3	3	0	0	0	0	0	0	6	0.6	0	0	9	Betty
Zora	34143	2	3	3	0	0	0	0	0	0	17	1.7	0	0	10	Betty
Zora	34143	2	3	3	1	0	0	0	0	0	12	1.2	0	0	11	Betty
Sadie	34100	2	4	1	0	0	0	0	0	0	0	0	0	0	1	Betty
Sadie	34100	2	4	1	0	0	0	0	0	0	0	0	0	0	2	Betty
Hestia	34186	2	1	2	0	1	0	0	0	0	20	2	0	0	1	Betty
Hestia	34186	2	1	2	0	0	0	0	0	0	20	2	0	1	2	Betty
Louie	34243	1	1	2	0	0	0	0	0	0	14	1.4	0	0	1	Betty
Eli	34215	1	1	2	0	0	0	0	0	0	1	0.1	0	0	1	Betty
Eli	34215	1	1	2	1	1	0	0	0	0	2	0.2	0	0	2	Betty
Eli	34215	1	1	2	1	0	0	0	0	0	2	0.2	0	0	3	Betty
Eli	34215	1	1	2	1	0	0	0	0	0	2	0.2	0	0	4	Betty
Eli	34215	1	1	2	1	0	0	0	0	0	1	0.1	0	0	5	Betty
Eli	34215	1	1	2	1	0	0	0	0	0	1	0.1	0	0	6	Betty
Eli	34215	1	1	2	1	0	0	0	0	0	2	0.2	0	0	7	Betty
Eli	34215	1	1	2	1	0	0	0	0	0	3	0.3	0	0	8	Betty
Eli	34215	1	1	2	0	0	0	0	0	0	2	0.2	0	0	1	Bailey
Eli	34215	1	1	2	0	0	0	0	0	0	9	0.9	0	0	2	Bailey
Eli	34215	1	1	2	0	0	0	0	0	0	3	0.3	0	0	3	Bailey
Eli	34215	1	1	2	1	0	0	0	0	0	6	0.6	0	0	4	Bailey
Eli	34215	1	1	2	1	0	0	0	0	0	2	0.2	0	0	5	Bailey
Eli	34215	1	1	2	1	0	0	0	0	0	3	0.3	0	0	6	Bailey
Kyle	34152	1	2	3	1	0	0	0	0	0	14	1.4	0	1	1	Betty
Kyle	34152	1	2	3	0	0	0	0	0	0	12	1.2	0	1	2	Betty
Kyle	34152	1	2	3	0	0	0	0	0	0	16	1.6	0	1	3	Betty
Percy	34272	1	3	2	0	0	0	0	0	0	0	0	0	0	1	Betty
Percy	34272	1	3	2	0	0	0	0	0	0	0	0	0	0	2	Betty
Godiva	34129	2	2	2	0	0	0	0	0	0	11	1.1	0	0	1	Betty
Godiva	34129	2	2	2	0	0	0	0	0	0	10	1	0	0	2	Betty
Godiva	34129	2	2	2	0	0	0	0	0	0	14	1.4	0	0	3	Betty
Godiva	34129	2	2	2	1	0	0	0	0	0	8	0.8	0	1	1	Bailey
Godiva	34129	2	2	2	1	1	0	1	0	0	4	0.4	0	1	2	Bailey
Godiva	34129	2	2	2	1	0	0	0	0	0	15	1.5	0	1	3	Bailey
Godiva	34129	2	2	2	0	0	0	0	0	0	0	0	0	0	4	Bailey
Godiva	34129	2	2	2	1	0	0	0	0	0	4	0.4	0	0	5	Bailey
Godiva	34129	2	2	2	1	1	0	0	0	0	6	0.6	0	1	6	Bailey
Godiva	34129	2	2	2	1	0	0	0	0	0	4	0.4	0	0	7	Bailey
Godiva	34129	2	2	2	0	0	0	0	0	0	2	0.2	0	0	8	Bailey
Finnegan	34277	1	1	2	0	0	0	0	0	0	9	0.9	0	0	1	Betty
Finnegan	34277	1	1	2	0	1	0	0	0	0	8	0.8	0	0	2	Betty
Xena	34282	2	3	3	1	0	0	0	0	0	0	0	0	0	1	Betty
Xena	34282	2	3	3	0	0	0	0	0	0	1	0.1	0	0	2	Betty
Xena	34282	2	3	3	1	0	0	0	0	0	0	0	0	0	3	Betty
Xena	34282	2	3	3	0	0	0	0	0	0	0	0	0	0	4	Betty
Xena	34282	2	3	3	0	0	0	0	0	0	0	0	0	0	5	Betty
Xena	34282	2	3	3	0	0	0	0	0	0	0	0	0	0	6	Betty
Xena	34282	2	3	3	0	0	0	0	0	0	0	0	0	0	7	Betty
Xena	34282	2	3	3	0	0	0	0	0	0	3	0.3	0	0	8	Betty
Apollo	34212	1	2	2	1	1	0	0	0	0	5	0.5	0	1	1	Betty
Luna 2	34317	2	4	1	0	0	0	0	0	0	0	0	0	0	1	Betty
Michael	34356	1	2	2	0	0	0	0	0	0	1	0.1	0	0	1	Betty
Michael	34356	1	2	2	0	0	0	0	0	0	1	0.1	0	1	2	Betty
Rebel	34313	1	1	2	1	1	0	1	0	0	2	0.2	0	1	1	Betty
Rebel	34313	1	1	2	1	1	0	0	0	0	8	0.8	0	0	2	Betty
Rebel	34313	1	1	2	1	1	0	1	0	0	9	0.9	0	0	3	Betty
Rebel	34313	1	1	2	1	1	0	0	0	0	2	0.2	0	0	4	Betty
Rebel	34313	1	1	2	1	0	0	0	0	0	2	0.2	0	0	5	Betty
Rebel	34313	1	1	2	1	0	0	0	0	0	1	0.1	0	0	6	Betty
Rebel	34313	1	1	2	1	1	0	0	1	0	2	0.2	0	0	7	Betty
Rebel	34313	1	1	2	1	1	0	0	0	0	1	0.1	0	0	8	Betty
Ricardo	34355	1	2	2	1	0	0	0	0	0	5	0.5	0	1	1	Betty
Ricardo	34355	1	2	2	1	0	0	0	0	0	12	1.2	0	1	2	Betty
Ricardo	34355	1	2	2	1	0	0	0	0	0	12	1.2	0	1	3	Betty
Ricardo	34355	1	2	2	1	1	0	0	0	1	8	0.8	0	1	4	Betty
Ricardo	34355	1	2	2	1	1	0	0	0	1	9	0.9	0	0	5	Betty
Ricardo	34355	1	2	2	1	1	0	0	0	0	6	0.6	0	1	1	Bailey
Ricardo	34355	1	2	2	1	1	0	0	0	0	3	0.3	0	0	2	Bailey
Ricardo	34355	1	2	2	1	0	0	0	0	0	5	0.5	0	1	3	Bailey
Cleo	34339	2	4	3	0	0	0	0	0	0	6	0.6	0	1	1	Betty
Cleo	34339	2	4	3	0	0	0	0	0	0	5	0.5	0	1	2	Betty
Cleo	34339	2	4	3	0	0	0	0	0	0	4	0.4	0	1	3	Betty
Cleo	34339	2	4	3	0	0	0	0	0	0	4	0.4	0	0	4	Betty
Cleo	34339	2	4	3	0	0	0	0	0	0	0	0	0	0	1	Miles
Cleo	34339	2	4	3	1	0	0	0	0	0	5	0.5	0	1	2	Miles
Cleo	34339	2	4	3	1	0	0	0	0	0	1	0.1	0	0	1	Alexandra
Conrad	34358	1	4	2	1	0	0	0	0	0	1	0.1	0	0	1	Betty
Conrad	34358	1	4	2	0	0	0	0	0	0	1	0.1	0	1	2	Betty
Conrad	34358	1	4	2	0	0	0	0	0	0	2	0.2	0	0	3	Betty
Conrad	34358	1	4	2	0	0	0	0	0	0	1	0.1	0	0	1	Alexandra
Conrad	34358	1	4	2	1	0	0	0	0	0	0	0	0	0	1	Miles
Conrad	34358	1	4	2	0	0	0	0	0	0	0	0	0	0	2	Miles
Conrad	34358	1	4	2	1	0	0	0	0	0	0	0	0	0	3	Miles
Champagne	34402	1	2	3	1	1	0	0	0	0	1	0.1	0	0	1	Betty
Champagne	34402	1	2	3	1	1	0	0	0	0	1	0.1	0	0	2	Betty
Champagne	34402	1	2	3	1	1	0	0	0	0	3	0.3	0	0	3	Betty
Champagne	34402	1	2	3	0	1	0	0	0	0	1	0.1	0	0	4	Betty
Champagne	34402	1	2	3	1	0	0	0	0	0	3	0.3	0	0	5	Betty
Champagne	34402	1	2	3	0	0	0	0	0	0	5	0.5	0	0	6	Betty
Champagne	34402	1	2	3	1	0	0	0	1	0	4	0.4	0	0	7	Betty
Champagne	34402	1	2	3	0	0	0	0	0	0	5	0.5	0	0	8	Betty
Champagne	34402	1	2	3	1	1	0	0	0	0	20	2	0	0	9	Betty
Champagne	34402	1	2	3	1	0	1	0	0	0	10	1	0	0	10	Betty
Champagne	34402	1	2	3	1	0	1	1	0	0	17	1.7	0	0	11	Betty
Champagne	34402	1	2	3	1	0	1	0	0	0	19	1.9	0	1	12	Betty
Champagne	34402	1	2	3	1	0	1	0	0	0	28	2.8	0	0	13	Betty
Champagne	34402	1	2	3	1	1	0	0	0	0	4	0.4	0	0	1	Bailey
Champagne	34402	1	2	3	1	0	0	0	0	0	3	0.3	0	0	2	Bailey
Champagne	34402	1	2	3	1	0	0	0	0	0	2	0.2	0	0	3	Bailey
Champagne	34402	1	2	3	1	0	0	0	0	0	9	0.9	0	0	4	Bailey
Indigo/Treble	34405	2	2	3	1	0	0	0	0	0	10	1	0	1	1	Miles
Indigo/Treble	34405	2	2	3	1	0	0	0	0	0	2	0.2	0	0	2	Miles
Indigo/Treble	34405	2	2	3	1	0	0	0	0	0	2	0.2	0	0	3	Miles
Indigo/Treble	34405	2	2	3	1	0	0	0	0	0	0	0	0	0	4	Miles
Indigo/Treble	34405	2	2	3	1	0	0	0	0	0	1	0.1	0	0	5	Miles
Indigo/Treble	34405	2	2	3	0	0	0	0	0	0	7	0.7	0	0	1	Betty
Indigo/Treble	34405	2	2	3	1	0	0	0	0	0	13	1.3	0	0	1	Alexandra
Indigo/Treble	34405	2	2	3	0	0	0	0	0	0	3	0.3	0	0	2	Alexandra
Indigo/Treble	34405	2	2	3	1	0	0	0	0	0	19	1.9	0	1	3	Alexandra
Bella	34432	2	2	3	0	1	0	0	0	0	20	2	0	0	1	Alexandra
BooCeeCee	34477	1	1	2	1	1	0	0	0	0	10	1	0	1	1	Betty
BooCeeCee	34477	1	1	2	1	0	0	0	0	0	12	1.2	0	1	2	Betty
Boone	34379	1	2	3	0	0	0	0	0	0	4	0.4	0	0	1	Betty
Boone	34379	1	2	3	0	0	0	0	0	0	5	0.5	0	0	2	Betty
Boone	34379	1	2	3	0	0	0	0	0	0	5	0.5	0	1	3	Betty
Boone	34379	1	2	3	0	0	0	0	0	0	3	0.3	0	0	4	Betty
Boone	34379	1	2	3	0	0	0	0	0	0	3	0.3	0	0	5	Betty
Boone	34379	1	2	3	0	0	0	0	0	0	3	0.3	0	0	6	Betty
Boone	34379	1	2	3	0	0	0	0	0	0	2	0.2	0	0	7	Betty
Boone	34379	1	2	3	0	0	0	0	0	0	3	0.3	0	0	8	Betty
Boone	34379	1	2	3	0	0	0	0	0	0	3	0.3	0	0	9	Betty
Boone	34379	1	2	3	0	0	0	0	0	0	2	0.2	0	0	10	Betty
Boone	34379	1	2	3	0	0	0	0	0	0	4	0.4	0	0	11	Betty
Boone	34379	1	2	3	0	0	0	0	0	0	3	0.3	0	0	12	Betty
Boone	34379	1	2	3	0	0	0	0	0	0	6	0.6	0	0	13	Betty
Boone	34379	1	2	3	0	0	0	0	0	0	3	0.3	0	0	14	Betty
Boone	34379	1	2	3	0	0	0	0	0	0	1	0.1	0	0	15	Betty
Boone	34379	1	2	3	0	0	0	0	0	0	0	0	0	0	16	Betty
Boone	34379	1	2	3	0	0	0	0	0	0	1	0.1	0	0	17	Betty
Boone	34379	1	2	3	0	0	0	0	0	0	0	0	0	0	1	Bailey
Boone	34379	1	2	3	0	0	0	0	0	0	1	0.1	0	0	2	Bailey
Boone	34379	1	2	3	0	0	0	0	0	0	4	0.4	0	0	3	Bailey
Boone	34379	1	2	3	0	0	0	0	0	0	3	0.3	0	0	4	Bailey
Gabby	34481	2	1	2	1	0	0	0	0	0	24	2.4	0	0	1	Betty
Gabby	34481	2	1	2	1	0	0	0	0	0	20	2	0	1	2	Betty
Gabby	34481	2	1	2	1	0	0	0	0	0	29	2.9	0	1	3	Betty
Gabby	34481	2	1	2	1	0	0	0	0	0	28	2.8	0	1	1	Alexandra
Gabby	34481	2	1	2	1	0	0	0	0	0	17	1.7	0	0	1	Bailey
Gabby	34481	2	1	2	1	0	0	0	0	0	18	1.8	0	0	1	Miles
Gabby	34481	2	1	2	1	0	0	0	0	0	15	1.5	0	1	2	Miles
Krispies	34440	1	1	2	0	0	0	0	0	0	7	0.7	0	0	1	Miles
Krispies	34440	1	1	2	0	0	0	0	0	0	17	1.7	0	0	2	Miles
Krispies	34440	1	1	2	0	0	0	0	0	0	13	1.3	0	0	1	Bailey
Cheerio	34439	2	1	2	1	1	0	0	0	0	7	0.7	0	0	1	Betty
Cheerio	34439	2	1	2	0	1	0	0	0	0	11	1.1	0	0	1	Bailey
Biscuit	34512	1	1	2	1	0	0	0	0	0	2	0.2	0	0	1	Betty
Biscuit	34512	1	1	2	1	0	0	0	0	0	3	0.3	0	1	2	Betty
Stella	34541	2	2	3	0	0	0	0	0	0	3	0.3	1	1	1	Betty
Stella	34541	2	2	3	0	1	0	0	0	0	3	0.3	1	1	2	Betty
Stella	34541	2	2	3	1	0	0	0	0	0	2	0.2	1	1	1	Bailey
Stella	34541	2	2	3	1	1	0	0	0	0	0	0	1	1	2	Bailey
Ghost	34544	1	2	2	1	1	0	0	0	0	1	0.1	0	0	1	Betty
Ghost	34544	1	2	2	1	1	0	0	0	0	1	0.1	0	0	2	Betty
Ghost	34544	1	2	2	1	1	0	0	0	0	1	0.1	0	0	3	Betty
Ghost	34544	1	2	2	1	0	0	0	0	0	3	0.3	0	1	4	Betty
Ghost	34544	1	2	2	1	1	0	0	0	0	1	0.1	0	0	5	Betty
Ghost	34544	1	2	2	1	0	0	0	0	0	4	0.4	0	0	6	Betty
Ghost	34544	1	2	2	1	0	0	0	0	0	2	0.2	0	0	7	Betty
Ghost	34544	1	2	2	1	0	0	1	0	0	2	0.2	0	0	8	Betty
Ghost	34544	1	2	2	1	1	0	0	0	0	0	0	0	0	9	Betty
Ghost	34544	1	2	2	1	1	0	0	0	0	0	0	0	0	1	Bailey
Ghost	34544	1	2	2	0	1	0	0	0	0	0	0	0	0	2	Bailey
Ghost	34544	1	2	2	1	0	0	0	0	0	0	0	0	0	3	Bailey
Jackie	34341	1	2	2	1	0	0	0	0	0	0	0	0	0	1	Betty
Jackie	34341	1	2	2	0	0	0	0	0	0	0	0	0	0	2	Betty
Jackie	34341	1	2	2	0	0	0	0	0	0	0	0	0	0	3	Betty
Jackie	34341	1	2	2	0	0	0	0	0	0	0	0	0	0	4	Betty
Jackie	34341	1	2	2	1	0	0	0	0	0	0	0	0	0	5	Betty
Jackie	34341	1	2	2	0	0	0	0	0	0	0	0	0	0	6	Betty
Jackie	34341	1	2	2	0	0	0	0	0	0	2	0.2	0	1	7	Betty
Jackie	34341	1	2	2	1	0	0	0	0	0	0	0	0	0	8	Betty
Jackie	34341	1	2	2	1	0	0	0	0	0	3	0.3	0	0	9	Betty
Jackie	34341	1	2	2	0	0	0	0	0	0	18	1.8	0	0	10	Betty
Jackie	34341	1	2	2	1	0	0	0	0	0	12	1.2	0	0	11	Betty
Jackie	34341	1	2	2	1	0	0	0	0	0	1	0.1	0	0	12	Betty
Daisy	34551	2	2	3	1	1	0	0	0	0	9	0.9	1	1	1	Miles
Daisy	34551	2	2	3	1	1	0	0	0	0	8	0.8	1	1	2	Miles
Daisy	34551	2	2	3	1	1	0	0	0	0	6	0.6	1	1	1	Alexandra
Daisy	34551	2	2	3	1	0	0	0	0	0	25	2.5	1	1	2	Alexandra
Daisy	34551	2	2	3	1	1	0	0	0	0	27	2.7	1	1	3	Alexandra
Toshiro	34556	1	3	3	1	0	0	0	0	0	0	0	0	0	1	Bailey
Toshiro	34556	1	3	3	1	1	0	0	0	0	16	1.6	0	0	1	Betty
Toshiro	34556	1	3	3	1	0	0	0	0	0	7	0.7	0	0	2	Betty
Manon	34382	2	2	2	0	0	0	0	0	0	0	0	0	0	1	Betty
Manon	34382	2	2	2	0	0	0	0	0	0	2	0.2	0	1	2	Betty
Manon	34382	2	2	2	1	1	0	0	0	0	4	0.4	0	0	3	Betty
Manon	34382	2	2	2	1	1	0	0	0	1	4	0.4	0	0	4	Betty
Manon	34382	2	2	2	1	1	0	0	0	0	4	0.4	0	0	5	Betty
Emeril	34568	1	3	2	1	0	0	0	0	0	0	0	0	0	1	Alexandra
Emeril	34568	1	3	2	1	1	0	0	0	0	3	0.3	0	0	1	Betty
Emeril	34568	1	3	2	1	0	0	0	0	0	1	0.1	0	0	2	Betty
Emeril	34568	1	3	2	0	0	0	0	0	0	0	0	0	0	1	Miles
Vincent	34579	1	2	2	1	0	0	0	0	0	26	2.6	0	0	1	Alexandra
Vincent	34579	1	2	2	0	0	0	0	0	0	31	3.1	0	0	2	Alexandra
Vincent	34579	1	2	2	0	0	0	0	0	0	28	2.8	0	0	3	Alexandra
Vincent	34579	1	2	2	1	0	0	0	0	0	23	2.3	0	0	1	Bailey
Vincent	34579	1	2	2	0	0	0	0	0	0	26	2.6	0	0	1	Betty
Vincent	34579	1	2	2	0	0	0	0	0	0	13	1.3	0	0	1	Miles
Vincent	34579	1	2	2	1	0	0	0	0	0	10	1	0	0	2	Miles
Laredo	34550	1	1	3	1	1	0	0	0	0	5	0.5	0	1	1	Betty
Laredo	34550	1	1	3	1	1	0	0	0	0	5	0.5	0	0	2	Betty
Laredo	34550	1	1	3	1	0	0	0	0	0	4	0.4	0	0	1	Bailey
Laredo	34550	1	1	3	1	0	0	0	0	0	0	0	0	1	2	Bailey
Laredo	34550	1	1	3	1	0	0	0	0	1	7	0.7	0	0	3	Bailey
Laredo	34550	1	1	3	1	0	0	0	0	1	3	0.3	0	0	4	Bailey
Tater Tot	34606	1	1	2	0	0	0	0	0	0	3	0.3	0	0	1	Alexandra
Tater Tot	34606	1	1	2	0	0	0	1	0	0	4	0.4	0	0	2	Alexandra
Tater Tot	34606	1	1	2	0	0	0	0	0	0	0	0	0	0	1	Bailey
Eeyore	34546	1	4	1	0	0	0	0	0	0	0	0	0	1	1	Betty
Eeyore	34546	1	4	1	0	0	0	0	0	0	3	0.3	0	1	2	Betty
Eeyore	34546	1	4	1	0	0	0	0	0	0	2	0.2	0	0	3	Betty
Eeyore	34546	1	4	1	0	0	0	0	0	0	2	0.2	0	1	4	Betty
Eeyore	34546	1	4	1	0	0	0	0	0	0	6	0.6	0	1	5	Betty
Eeyore	34546	1	4	1	0	0	0	0	0	0	6	0.6	0	1	6	Betty
Eeyore	34546	1	4	1	0	0	0	0	0	0	3	0.3	0	1	7	Betty
Eeyore	34546	1	4	1	0	0	0	0	0	0	5	0.5	0	1	8	Betty
Eeyore	34546	1	4	1	0	0	0	0	0	0	4	0.4	0	1	9	Betty
Eeyore	34546	1	4	1	0	0	0	0	0	0	3	0.3	0	1	10	Betty
Eeyore	34546	1	4	1	0	0	0	0	0	0	1	0.1	0	0	11	Betty
Eeyore	34546	1	4	1	0	0	0	0	0	0	1	0.1	0	1	12	Betty
Tarkin	34650	1	3	3	0	0	0	0	0	0	1	0.1	0	0	1	Miles
Tarkin	34650	1	3	3	0	0	0	0	0	0	2	0.2	0	0	2	Miles
Tarkin	34650	1	3	3	0	0	0	0	0	0	0	0	0	0	3	Miles
Tarkin	34650	1	3	3	0	0	0	0	0	0	1	0.1	0	0	1	Betty
Tarkin	34650	1	3	3	0	0	0	0	0	0	0	0	0	0	2	Betty
Tarkin	34650	1	3	3	0	0	0	0	0	0	5	0.5	0	0	1	Alexandra
Tarkin	34650	1	3	3	1	0	0	0	0	0	4	0.4	0	0	2	Alexandra
Tarkin	34650	1	3	3	1	0	0	0	0	0	0	0	0	0	3	Alexandra
Tarkin	34650	1	3	3	0	0	0	0	0	0	0	0	0	0	1	Bailey
Stella 2	34620	2	1	2	1	1	0	0	0	0	8	0.8	0	1	1	Betty
Stella 2	34620	2	1	2	1	1	0	0	0	0	14	1.4	0	0	2	Betty
Stella 2	34620	2	1	2	1	0	0	0	1	0	22	2.2	0	1	3	Betty
Stella 2	34620	2	1	2	1	0	0	0	0	0	15	1.5	0	1	4	Betty
Stella 2	34620	2	1	2	1	1	0	0	0	0	11	1.1	0	1	5	Betty
Draco	34561	1	1	1	0	0	0	0	0	0	2	0.2	0	1	1	Alexandra
Draco	34561	1	1	1	0	0	0	0	0	0	2	0.2	0	0	1	Betty
Draco	34561	1	1	1	1	0	0	0	0	0	1	0.1	0	0	1	Miles
Eustace	34653	1	1	1	1	0	0	0	0	0	2	0.2	0	0	1	Betty
Eustace	34653	1	1	1	1	0	0	0	0	0	0	0	0	0	2	Betty
Kandy Kane	34652	1	3	3	0	0	0	0	0	0	11	1.1	0	0	1	Betty
Kandy Kane	34652	1	3	3	0	0	0	0	0	0	12	1.2	0	0	2	Betty
Kandy Kane	34652	1	3	3	0	0	0	0	0	0	14	1.4	0	0	3	Betty
Kandy Kane	34652	1	3	3	0	0	0	0	0	0	8	0.8	0	0	4	Betty
Kandy Kane	34652	1	3	3	0	0	0	0	0	0	10	1	0	0	5	Betty
Kandy Kane	34652	1	3	3	0	0	0	0	0	0	11	1.1	0	0	6	Betty
Kandy Kane	34652	1	3	3	0	0	0	0	0	0	15	1.5	0	0	7	Betty
Kandy Kane	34652	1	3	3	0	0	0	0	0	0	15	1.5	0	0	8	Betty
Kandy Kane	34652	1	3	3	0	0	0	0	0	0	12	1.2	0	0	9	Betty
Kandy Kane	34652	1	3	3	0	0	0	0	0	0	11	1.1	0	0	10	Betty
Kandy Kane	34652	1	3	3	0	0	0	0	0	0	9	0.9	0	0	11	Betty
Kandy Kane	34652	1	3	3	0	0	0	0	0	0	15	1.5	0	0	12	Betty
Kandy Kane	34652	1	3	3	0	0	0	0	0	0	8	0.8	0	0	13	Betty
Kandy Kane	34652	1	3	3	0	0	0	0	0	0	9	0.9	0	0	14	Betty
Kandy Kane	34652	1	3	3	0	0	0	0	0	0	5	0.5	0	0	15	Betty
Kandy Kane	34652	1	3	3	0	0	0	0	0	0	6	0.6	0	0	16	Betty
Kandy Kane	34652	1	3	3	0	0	0	0	0	0	5	0.5	0	0	17	Betty
Kandy Kane	34652	1	3	3	0	0	0	0	0	0	13	1.3	0	0	18	Betty
Kandy Kane	34652	1	3	3	0	0	0	0	0	0	10	1	0	0	19	Betty
Kandy Kane	34652	1	3	3	0	0	0	0	0	0	10	1	0	0	20	Betty
Kandy Kane	34652	1	3	3	0	0	0	0	0	0	7	0.7	0	0	21	Betty
Kandy Kane	34652	1	3	3	0	0	0	0	0	0	21	2.1	0	0	22	Betty
Kandy Kane	34652	1	3	3	0	0	0	0	0	0	9	0.9	0	0	23	Betty
Kandy Kane	34652	1	3	3	0	0	0	0	0	0	11	1.1	0	0	24	Betty
Kandy Kane	34652	1	3	3	0	0	0	0	0	0	14	1.4	0	0	25	Betty
Kandy Kane	34652	1	3	3	0	0	0	0	0	0	9	0.9	0	0	26	Betty
Kandy Kane	34652	1	3	3	0	0	0	0	0	0	15	1.5	0	1	27	Betty
Kandy Kane	34652	1	3	3	0	0	0	0	0	0	7	0.7	0	0	28	Betty
Kandy Kane	34652	1	3	3	1	0	0	0	0	0	9	0.9	0	0	29	Betty
Kandy Kane	34652	1	3	3	0	0	0	0	0	0	7	0.7	0	0	30	Betty
Kandy Kane	34652	1	3	3	0	0	0	0	0	0	10	1	0	0	31	Betty
Kane	34645	1	4	3	0	0	0	0	0	0	3	0.3	0	0	1	Betty
Kane	34645	1	4	3	0	0	0	0	0	0	8	0.8	0	0	2	Betty
Kane	34645	1	4	3	0	0	0	0	0	0	10	1	0	0	3	Betty
Kane	34645	1	4	3	0	0	0	0	0	0	8	0.8	0	0	4	Betty
Kane	34645	1	4	3	0	0	0	0	0	0	8	0.8	0	0	5	Betty
Kane	34645	1	4	3	0	0	0	0	0	0	11	1.1	0	0	6	Betty
Kane	34645	1	4	3	0	0	0	0	0	0	5	0.5	0	0	7	Betty
Kane	34645	1	4	3	0	0	0	0	0	0	3	0.3	0	0	8	Betty
Kane	34645	1	4	3	0	0	0	0	0	0	5	0.5	0	0	9	Betty
Kane	34645	1	4	3	0	0	0	0	0	0	4	0.4	0	0	10	Betty
Kane	34645	1	4	3	0	0	0	0	0	0	7	0.7	0	0	11	Betty
Kane	34645	1	4	3	0	0	0	0	0	0	6	0.6	0	0	12	Betty
Kane	34645	1	4	3	0	0	0	0	0	0	8	0.8	0	0	13	Betty
Kane	34645	1	4	3	0	0	0	0	0	0	5	0.5	0	0	14	Betty
Kane	34645	1	4	3	0	0	0	0	0	0	1	0.1	0	0	1	Bailey
Kane	34645	1	4	3	0	0	0	0	0	0	3	0.3	0	0	2	Bailey
Kane	34645	1	4	3	0	0	0	0	0	0	0	0	0	0	3	Bailey
Kane	34645	1	4	3	0	0	0	0	0	0	3	0.3	0	0	4	Bailey
Kane	34645	1	4	3	0	0	0	0	0	0	0	0	0	0	5	Bailey
Kane	34645	1	4	3	0	0	0	0	0	0	8	0.8	0	0	6	Bailey
Lucy	34696	2	4	3	0	0	0	0	0	0	13	1.3	0	1	1	Alexandra
Lucy	34696	2	4	3	0	0	0	0	0	0	2	0.2	0	0	1	Bailey
Lucy	34696	2	4	3	1	0	0	0	0	0	10	1	0	1	1	Miles
Lucy	34696	2	4	3	0	0	0	0	0	0	12	1.2	0	0	1	Betty
Gregory	34717	1	3	3	0	0	0	0	0	0	3	0.3	0	0	1	Miles
Gregory	34717	1	3	3	0	0	0	0	0	0	3	0.3	0	0	1	Alexandra
Gregory	34717	1	3	3	0	0	0	0	0	0	1	0.1	0	0	1	Bailey
Gregory	34717	1	3	3	0	0	0	0	0	0	1	0.1	0	0	2	Bailey
Daisy	34714	2	2	2	0	0	0	0	0	0	4	0.4	0	0	1	Miles
Daisy	34714	2	2	2	0	0	0	0	0	0	12	1.2	0	1	2	Miles
Daisy	34714	2	2	2	1	0	0	0	0	0	14	1.4	0	0	1	Bailey
Daisy	34714	2	2	2	1	0	0	0	0	0	15	1.5	0	1	1	Alexandra
Daisy	34714	2	2	2	1	0	0	0	0	0	13	1.3	0	1	2	Alexandra
Coca	34719	2	2	2	1	0	0	0	0	0	6	0.6	0	0	1	Betty
Coca	34719	2	2	2	1	0	0	0	0	0	5	0.5	0	0	2	Betty
Coca	34719	2	2	2	0	0	0	0	0	0	2	0.2	0	0	3	Betty
Coca	34719	2	2	2	1	0	0	0	0	0	4	0.4	0	0	4	Betty
Coca	34719	2	2	2	0	0	0	0	0	0	7	0.7	0	0	5	Betty
Coca	34719	2	2	2	0	0	0	0	0	0	6	0.6	0	0	6	Betty
Coca	34719	2	2	2	1	0	0	0	1	0	8	0.8	0	0	7	Betty
Coca	34719	2	2	2	1	0	0	0	0	0	9	0.9	0	0	8	Betty
Coca	34719	2	2	2	1	0	0	0	0	0	6	0.6	0	0	9	Betty
Coca	34719	2	2	2	1	0	0	0	0	0	7	0.7	0	0	10	Betty
Coca	34719	2	2	2	0	0	0	0	0	0	6	0.6	0	0	11	Betty
Coca	34719	2	2	2	1	0	1	0	0	0	3	0.3	0	0	12	Betty
Coca	34719	2	2	2	1	0	1	0	0	0	5	0.5	0	1	13	Betty
Coca	34719	2	2	2	1	0	1	0	0	0	3	0.3	0	1	14	Betty
Coca	34719	2	2	2	0	0	1	0	0	0	8	0.8	0	1	15	Betty
Coca	34719	2	2	2	0	0	0	0	0	0	0	0	0	0	16	Betty
Coca	34719	2	2	2	0	0	1	0	0	0	1	0.1	0	0	17	Betty
Coca	34719	2	2	2	0	0	0	0	0	0	7	0.7	0	0	18	Betty
Coca	34719	2	2	2	0	0	0	0	0	0	1	0.1	0	0	19	Betty
Coca	34719	2	2	2	1	0	0	0	0	0	1	0.1	0	0	20	Betty
Coca	34719	2	2	2	1	0	0	0	0	0	1	0.1	0	0	21	Betty
Coca	34719	2	2	2	0	0	0	0	0	0	2	0.2	0	0	22	Betty
Coca	34719	2	2	2	0	0	0	0	0	0	9	0.9	0	0	23	Betty
Coca	34719	2	2	2	1	0	0	0	0	0	4	0.4	0	0	24	Betty
Coca	34719	2	2	2	1	0	0	0	0	0	3	0.3	0	0	25	Betty
Coca	34719	2	2	2	1	0	1	0	0	0	11	1.1	0	0	26	Betty
Coca	34719	2	2	2	1	0	0	0	0	0	0	0	0	0	1	Bailey
Coca	34719	2	2	2	1	0	0	0	0	0	1	0.1	0	1	2	Bailey
Coca	34719	2	2	2	1	0	0	0	0	0	4	0.4	0	0	3	Bailey
Doc	34713	1	1	1	1	1	0	1	0	1	4	0.4	0	0	1	Bailey
Doc	34713	1	1	1	1	1	0	0	0	0	2	0.2	0	1	2	Bailey
Doc	34713	1	1	1	1	0	0	0	0	0	2	0.2	0	0	3	Bailey
Doc	34713	1	1	1	1	1	0	1	0	1	20	2	0	1	1	Betty
Doc	34713	1	1	1	1	0	0	1	0	0	8	0.8	0	1	1	Miles
Snoopy	34775	1	2	3	1	0	0	1	0	0	2	0.2	0	0	1	Bailey
Snoopy	34775	1	2	3	0	0	0	0	0	0	3	0.3	0	0	2	Bailey
Snoopy	34775	1	2	3	0	1	0	0	0	0	1	0.1	0	0	3	Bailey
Snoopy	34775	1	2	3	1	1	1	1	0	1	4	0.4	0	0	1	Betty
Snoopy	34775	1	2	3	1	1	1	1	0	1	3	0.3	0	0	2	Betty
Snoopy	34775	1	2	3	1	0	0	0	0	0	2	0.2	0	0	3	Betty
Snoopy	34775	1	2	3	1	0	0	0	0	0	1	0.1	0	0	4	Betty
Snoopy	34775	1	2	3	1	0	0	0	0	0	1	0.1	0	0	5	Betty
Zozo	34748	2	2	2	1	1	0	1	0	0	0	0	0	0	1	Alexandra
Zozo	34748	2	2	2	1	0	0	1	0	0	0	0	0	0	1	Miles
Zozo	34748	2	2	2	1	0	0	0	0	0	0	0	0	0	2	Miles
Zozo	34748	2	2	2	1	0	0	1	0	0	1	0.1	0	0	1	Betty
Periwinkle	34838	2	2	2	0	0	0	0	0	0	1	0.1	0	0	1	Betty
Periwinkle	34838	2	2	2	0	1	0	0	0	1	1	0.1	0	0	2	Betty
Periwinkle	34838	2	2	2	1	1	0	0	0	1	2	0.2	0	0	3	Betty
Periwinkle	34838	2	2	2	1	1	0	0	0	1	13	1.3	0	0	4	Betty
Periwinkle	34838	2	2	2	1	1	0	0	0	1	2	0.2	0	0	5	Betty
Periwinkle	34838	2	2	2	1	1	0	0	0	1	2	0.2	0	0	6	Betty
Periwinkle	34838	2	2	2	1	1	0	0	1	0	1	0.1	0	0	7	Betty
Raptor	34766	1	1	2	0	0	0	0	0	0	12	1.2	0	0	1	Betty
Raptor	34766	1	1	2	0	0	0	0	0	0	12	1.2	0	0	2	Betty
Lauren	34854	2	2	3	0	0	0	0	0	0	1	0.1	0	0	1	Betty
Lauren	34854	2	2	3	0	0	0	0	0	0	2	0.2	0	0	2	Betty
Lauren	34854	2	2	3	0	0	0	0	0	0	0	0	0	0	3	Betty
Lauren	34854	2	2	3	0	0	0	0	0	0	1	0.1	0	0	4	Betty
Lauren	34854	2	2	3	0	1	0	0	0	0	0	0	0	0	5	Betty
Lauren	34854	2	2	3	0	0	0	0	0	0	1	0.1	0	1	6	Betty
Lauren	34854	2	2	3	0	0	0	0	0	0	4	0.4	0	1	7	Betty
Pixie	34879	2	4	1	0	0	0	0	0	0	0	0	0	0	1	Betty
Pixie	34879	2	4	1	0	0	0	0	0	0	0	0	0	0	2	Betty
Phillip	34716	1	2	2	0	0	0	0	0	0	1	0.1	0	0	1	Betty
Phillip	34716	1	2	2	0	0	0	0	0	0	1	0.1	0	0	2	Betty
Phillip	34716	1	2	2	0	0	0	0	0	0	2	0.2	0	0	3	Betty
Phillip	34716	1	2	2	0	0	0	0	0	0	2	0.2	0	0	4	Betty
Phillip	34716	1	2	2	1	0	0	0	0	0	1	0.1	0	0	5	Betty
Phillip	34716	1	2	2	0	0	0	0	0	0	3	0.3	0	1	6	Betty
Phillip	34716	1	2	2	1	0	0	0	0	0	2	0.2	0	0	7	Betty
Phillip	34716	1	2	2	0	0	0	0	0	0	3	0.3	0	0	8	Betty
Phillip	34716	1	2	2	0	0	0	0	0	0	2	0.2	0	0	9	Betty
Phillip	34716	1	2	2	0	0	0	0	0	0	3	0.3	0	0	10	Betty
Phillip	34716	1	2	2	1	0	0	0	0	0	2	0.2	0	0	11	Betty
Phillip	34716	1	2	2	1	0	0	0	0	0	5	0.5	0	0	12	Betty
Phillip	34716	1	2	2	0	0	0	0	0	0	1	0.1	0	0	13	Betty
Phillip	34716	1	2	2	0	0	0	0	0	0	1	0.1	0	0	14	Betty
Phillip	34716	1	2	2	1	0	0	0	0	0	3	0.3	0	0	15	Betty
Phillip	34716	1	2	2	1	1	0	0	0	0	1	0.1	0	0	16	Betty
Phillip	34716	1	2	2	1	1	0	0	0	0	2	0.2	0	1	17	Betty
Phillip	34716	1	2	2	0	0	0	0	0	0	3	0.3	0	0	18	Betty
Phillip	34716	1	2	2	1	0	0	0	0	0	2	0.2	0	0	19	Betty
Phillip	34716	1	2	2	0	0	0	0	0	0	4	0.4	0	0	20	Betty
Phillip	34716	1	2	2	1	0	0	0	0	0	4	0.4	0	0	21	Betty
Addy	34826	2	2	2	0	0	0	0	0	0	12	1.2	0	1	1	Betty
Addy	34826	2	2	2	0	0	0	0	0	0	11	1.1	0	1	2	Betty
Addy	34826	2	2	2	0	0	0	0	0	0	13	1.3	0	1	3	Betty
Addy	34826	2	2	2	0	0	0	0	0	0	15	1.5	0	1	4	Betty
Addy	34826	2	2	2	0	0	0	0	0	0	15	1.5	0	1	5	Betty
Addy	34826	2	2	2	0	0	0	0	0	0	14	1.4	0	1	6	Betty
Addy	34826	2	2	2	0	0	0	0	0	0	13	1.3	0	0	7	Betty
Addy	34826	2	2	2	0	0	0	0	0	0	2	0.2	0	0	8	Betty
Addy	34826	2	2	2	0	0	0	0	0	0	1	0.1	0	0	9	Betty
Addy	34826	2	2	2	0	0	0	0	0	0	6	0.6	0	0	10	Betty
Addy	34826	2	2	2	0	0	0	0	0	0	2	0.2	0	0	11	Betty
Addy	34826	2	2	2	0	0	0	0	0	0	9	0.9	0	0	12	Betty
Bailey 2	35029	1	2	2	0	0	0	0	0	0	4	0.4	0	0	1	Betty
Bailey 2	35029	1	2	2	0	0	0	0	0	0	6	0.6	0	0	2	Betty
Bailey 2	35029	1	2	2	1	0	0	0	0	0	19	1.9	0	1	3	Betty
Bailey 2	35029	1	2	2	0	0	0	0	0	0	14	1.4	0	1	4	Betty
Bailey 2	35029	1	2	2	0	0	0	0	0	0	11	1.1	0	1	5	Betty
Bailey 2	35029	1	2	2	1	0	0	0	0	0	5	0.5	0	0	6	Betty
Bailey 2	35029	1	2	2	0	0	0	0	0	0	6	0.6	0	1	7	Betty
Bailey 2	35029	1	2	2	1	0	0	0	0	0	14	1.4	0	0	8	Betty
Bailey 2	35029	1	2	2	0	0	0	0	0	0	15	1.5	0	0	9	Betty
Bailey 2	35029	1	2	2	1	0	0	0	0	0	10	1	0	0	10	Betty
Midnight	34992	1	2	3	0	0	0	0	0	0	8	0.8	0	0	1	Betty
Midnight	34992	1	2	3	0	0	0	0	0	0	9	0.9	0	0	2	Betty
Apache	35033	1	1	3	1	0	0	0	0	0	23	2.3	0	0	1	Betty
Apache	35033	1	1	3	1	0	0	0	0	0	24	2.4	0	0	2	Betty
Apache	35033	1	1	3	1	0	0	0	0	0	14	1.4	0	0	3	Betty
Zeus	34933	1	2	1	0	0	0	0	0	0	4	0.4	0	1	1	Betty
Zeus	34933	1	2	1	0	0	0	0	0	0	2	0.2	0	0	2	Betty
Zeus	34933	1	2	1	0	0	0	0	0	0	2	0.2	0	0	3	Betty
Zeus	34933	1	2	1	0	0	0	0	0	0	0	0	0	0	4	Betty
Zeus	34933	1	2	1	0	0	0	0	0	0	3	0.3	0	1	5	Betty
Zeus	34933	1	2	1	0	0	0	0	0	0	1	0.1	0	1	6	Betty
Zeus	34933	1	2	1	1	0	0	0	0	0	4	0.4	0	0	7	Betty
Zeus	34933	1	2	1	0	0	0	0	0	0	3	0.3	0	0	8	Betty
Zeus	34933	1	2	1	0	0	0	0	0	0	0	0	0	1	9	Betty
Zeus	34933	1	2	1	0	0	0	0	0	0	1	0.1	0	0	10	Betty
Zeus	34933	1	2	1	0	0	0	0	0	0	2	0.2	0	1	11	Betty
Noula	35075	2	1	2	1	1	0	1	0	0	2	0.2	0	0	1	Betty
Noula	35075	2	1	2	1	1	0	1	0	0	3	0.3	0	0	2	Betty
Noula	35075	2	1	2	1	1	0	0	0	0	2	0.2	0	0	3	Betty
Noula	35075	2	1	2	1	0	0	0	0	0	2	0.2	0	0	4	Betty
Noula	35075	2	1	2	1	0	0	0	0	0	3	0.3	0	0	5	Betty
Lillian	35032	2	2	3	1	0	0	0	0	0	4	0.4	0	0	1	Betty
Lillian	35032	2	2	3	1	0	0	0	0	0	4	0.4	0	1	2	Betty
Lillian	35032	2	2	3	1	0	0	0	0	0	3	0.3	0	1	3	Betty
Lucky	35134	1	2	2	0	0	0	0	0	0	4	0.4	0	0	1	Betty
Lucky	35134	1	2	2	0	0	0	0	0	0	2	0.2	0	0	2	Betty
Lucky	35134	1	2	2	1	0	0	0	0	0	3	0.3	0	0	3	Betty
Honeycrisp	35036	2	2	3	0	0	0	0	0	0	8	0.8	0	0	1	Betty
Honeycrisp	35036	2	2	3	1	0	0	0	0	0	11	1.1	0	0	2	Betty
Honeycrisp	35036	2	2	3	0	0	0	0	0	0	6	0.6	0	1	3	Betty
Honeycrisp	35036	2	2	3	0	0	0	0	0	0	3	0.3	0	0	4	Betty
Honeycrisp	35036	2	2	3	0	0	0	0	0	0	4	0.4	0	0	5	Betty
Honeycrisp	35036	2	2	3	1	0	0	0	0	0	2	0.2	0	0	6	Betty
Honeycrisp	35036	2	2	3	1	0	0	0	0	0	3	0.3	0	1	7	Betty
Honeycrisp	35036	2	2	3	0	0	0	0	0	0	3	0.3	0	0	8	Betty
Honeycrisp	35036	2	2	3	1	0	0	0	0	0	4	0.4	0	0	9	Betty
Honeycrisp	35036	2	2	3	0	0	0	0	0	0	2	0.2	0	0	10	Betty
Snuffleopagus	35138	1	2	1	0	1	0	0	0	0	2	0.2	0	1	1	Betty
Snuffleopagus	35138	1	2	1	1	0	0	0	0	0	3	0.3	0	0	2	Betty
Snuffleopagus	35138	1	2	1	0	0	0	0	0	0	2	0.2	0	0	3	Betty
Love Bug	35174	2	2	1	1	0	0	0	0	0	0	0	0	0	1	Betty
Benedict	34876	1	1	2	1	1	0	1	0	1	3	0.3	0	0	1	Betty
Benedict	34876	1	1	2	1	1	0	1	0	0	0	0	0	0	2	Betty
Benedict	34876	1	1	2	1	1	0	0	0	1	1	0.1	0	0	3	Betty
Mariah	35158	2	2	2	1	1	0	0	0	0	6	0.6	0	0	1	Betty
Birch	35162	1	1	2	1	0	1	0	1	0	4	0.4	0	0	1	Betty
Birch	35162	1	1	2	1	0	0	0	1	0	3	0.3	0	0	2	Betty
Birch	35162	1	1	2	1	1	0	0	0	0	3	0.3	0	0	3	Betty
Gizmo	35172	1	3	3	0	0	0	0	0	0	3	0.3	0	0	1	Betty
Gizmo	35172	1	3	3	0	0	0	0	0	0	4	0.4	0	0	2	Betty
Gizmo	35172	1	3	3	0	0	0	0	0	0	3	0.3	0	0	3	Betty
Gizmo	35172	1	3	3	0	0	0	0	0	0	6	0.6	0	0	4	Betty
Ice	35171	1	2	3	0	0	0	0	0	0	3	0.3	0	0	1	Betty
Ice	35171	1	2	3	1	0	0	0	0	0	19	1.9	0	0	2	Betty
Ice	35171	1	2	3	1	0	0	0	0	0	7	0.7	0	0	3	Betty
Ice	35171	1	2	3	1	0	0	0	1	0	8	0.8	0	0	4	Betty
Ice	35171	1	2	3	1	0	0	0	1	0	8	0.8	0	0	5	Betty
Ice	35171	1	2	3	0	0	0	0	0	0	6	0.6	0	0	6	Betty
Ice	35171	1	2	3	0	0	0	0	0	0	6	0.6	0	0	7	Betty
Ice	35171	1	2	3	0	0	0	0	0	0	7	0.7	0	0	8	Betty
Ice	35171	1	2	3	0	0	0	0	0	0	8	0.8	0	0	9	Betty
Ice	35171	1	2	3	0	0	0	0	1	0	7	0.7	0	0	10	Betty
Ice	35171	1	2	3	0	0	0	0	0	0	8	0.8	0	0	11	Betty
Ice	35171	1	2	3	1	0	0	0	1	0	11	1.1	0	0	12	Betty
Poppy	35175	2	2	1	0	0	0	0	0	0	0	0	0	0	1	Betty
Poppy	35175	2	2	1	0	0	0	0	0	0	0	0	0	0	2	Betty
Poppy	35175	2	2	1	0	0	0	0	0	0	0	0	0	1	3	Betty
Poppy	35175	2	2	1	0	0	0	0	0	0	3	0.3	0	0	4	Betty
Poppy	35175	2	2	1	0	0	0	0	0	0	6	0.6	0	0	5	Betty
Poppy	35175	2	2	1	0	0	0	0	0	0	3	0.3	0	0	6	Betty
Poppy	35175	2	2	1	0	0	0	0	0	0	5	0.5	0	1	7	Betty
Royal	35308	2	2	2	1	1	0	0	0	0	11	1.1	0	0	1	Betty
Royal	35308	2	2	2	1	0	0	0	0	0	10	1	0	0	2	Betty
Royal	35308	2	2	2	1	0	0	0	0	0	7	0.7	0	0	3	Betty
Royal	35308	2	2	2	1	0	0	0	0	0	3	0.3	0	0	4	Betty
Silly Goose	35173	2	3	2	0	0	0	0	0	0	4	0.4	0	0	1	Betty
Silly Goose	35173	2	3	2	0	0	0	0	0	0	4	0.4	0	0	2	Betty
Silly Goose	35173	2	3	2	0	0	0	0	0	0	8	0.8	0	0	3	Betty
Silly Goose	35173	2	3	2	0	0	0	0	0	0	6	0.6	0	0	4	Betty
Silly Goose	35173	2	3	2	0	0	0	0	0	0	4	0.4	0	0	5	Betty
Silly Goose	35173	2	3	2	0	0	0	0	0	0	7	0.7	0	0	6	Betty
Silly Goose	35173	2	3	2	0	0	0	0	0	0	5	0.5	0	0	7	Betty
Silly Goose	35173	2	3	2	0	0	0	0	0	0	3	0.3	0	0	8	Betty
Silly Goose	35173	2	3	2	0	0	0	0	0	0	8	0.8	0	0	9	Betty
Silly Goose	35173	2	3	2	0	0	0	0	0	0	4	0.4	0	0	10	Betty
Silly Goose	35173	2	3	2	1	0	0	0	0	0	9	0.9	0	0	11	Betty
Silly Goose	35173	2	3	2	0	0	0	0	0	0	7	0.7	0	0	12	Betty
Silly Goose	35173	2	3	2	0	0	0	0	0	0	4	0.4	0	0	13	Betty
Silly Goose	35173	2	3	2	0	0	0	0	0	0	3	0.3	0	0	14	Betty
Kitchi	35232	1	3	3	1	0	0	0	0	0	5	0.5	0	0	1	Betty
Kitchi	35232	1	3	3	0	0	0	0	0	0	5	0.5	0	0	2	Betty
Kitchi	35232	1	3	3	0	0	0	0	0	0	3	0.3	0	0	3	Betty
Kitchi	35232	1	3	3	1	0	0	0	0	0	9	0.9	0	0	4	Betty
Kitchi	35232	1	3	3	0	0	0	0	0	0	5	0.5	0	0	5	Betty
Margo	35545	2	2	3	1	0	0	0	0	0	13	1.3	0	0	1	Betty
Margo	35545	2	2	3	1	0	0	0	0	0	11	1.1	0	0	2	Betty
Margo	35545	2	2	3	0	0	0	0	0	0	7	0.7	0	0	3	Betty
Margo	35545	2	2	3	1	0	0	0	0	0	10	1	0	0	4	Betty
Forest	35394	1	2	2	0	0	0	0	0	0	2	0.2	0	0	1	Betty
Forest	35394	1	2	2	0	0	0	0	0	0	2	0.2	0	0	2	Betty
Forest	35394	1	2	2	0	1	0	0	0	0	3	0.3	0	0	3	Betty
Forest	35394	1	2	2	0	0	0	0	0	0	2	0.2	0	0	4	Betty
Forest	35394	1	2	2	0	0	0	0	0	0	2	0.2	0	0	5	Betty
Winnie	35630	2	1	2	1	0	0	0	0	0	5	0.5	0	1	1	Betty
Winnie	35630	2	1	2	1	1	0	0	1	0	3	0.3	0	0	2	Betty
Winnie	35630	2	1	2	1	1	0	0	1	0	3	0.3	0	0	3	Betty
Winnie	35630	2	1	2	1	0	0	0	0	0	2	0.2	0	0	4	Betty
Winnie	35630	2	1	2	1	1	0	0	1	0	1	0.1	0	0	5	Betty
Winnie	35630	2	1	2	1	0	0	0	1	0	9	0.9	0	1	6	Betty
Pierogi	35615	2	1	2	1	0	1	0	1	0	7	0.7	0	1	1	Betty
Pierogi	35615	2	1	2	1	1	0	0	0	0	9	0.9	0	1	2	Betty
Pierogi	35615	2	1	2	1	0	1	0	0	0	8	0.8	0	0	3	Betty
Pierogi	35615	2	1	2	1	0	0	0	0	0	9	0.9	0	0	4	Betty
Kronk	35719	1	1	1	0	0	0	0	0	0	1	0.1	0	0	1	Betty
Kronk	35719	1	1	1	0	0	0	0	0	0	1	0.1	0	0	2	Betty
Kronk	35719	1	1	1	0	0	0	0	0	0	0	0	0	0	3	Betty
Kronk	35719	1	1	1	0	0	0	0	0	0	1	0.1	0	0	4	Betty
Kronk	35719	1	1	1	0	0	0	0	0	0	1	0.1	0	0	5	Betty
Kronk	35719	1	1	1	0	0	0	0	0	0	1	0.1	0	0	6	Betty
Kronk	35719	1	1	1	0	0	0	0	0	0	0	0	0	0	7	Betty
Remus	35728	1	2	2	1	0	0	0	0	0	13	1.3	0	1	1	Betty
Remus	35728	1	2	2	1	1	0	0	0	0	13	1.3	0	1	2	Betty
Remus	35728	1	2	2	1	0	0	0	0	0	8	0.8	0	1	3	Betty
Remus	35728	1	2	2	1	1	0	0	0	0	8	0.8	0	1	4	Betty
Remus	35728	1	2	2	1	0	0	0	0	0	18	1.8	0	1	5	Betty
Remus	35728	1	2	2	1	0	0	0	0	0	8	0.8	0	0	6	Betty
Remus	35728	1	2	2	1	1	0	0	1	0	24	2.4	0	1	7	Betty
Remus	35728	1	2	2	1	0	0	0	0	0	16	1.6	0	1	8	Betty
Remus	35728	1	2	2	1	1	0	0	0	0	11	1.1	0	1	9	Betty
Remus	35728	1	2	2	1	0	0	0	0	0	9	0.9	0	1	10	Betty
Remus	35728	1	2	2	1	0	0	0	1	0	19	1.9	0	1	11	Betty
Remus	35728	1	2	2	1	0	0	0	0	0	5	0.5	0	1	12	Betty
Remus	35728	1	2	2	1	0	0	0	0	0	8	0.8	0	0	13	Betty
Titus	35727	1	2	2	0	1	0	0	0	0	7	0.7	0	0	1	Betty
Rah	35560	1	3	3	0	0	0	0	0	0	7	0.7	0	0	1	Betty
Rah	35560	1	3	3	0	0	0	0	0	0	16	1.6	0	1	2	Betty
Rah	35560	1	3	3	0	0	0	0	0	0	10	1	0	0	3	Betty
Rah	35560	1	3	3	0	0	0	0	0	0	14	1.4	0	1	4	Betty
Rah	35560	1	3	3	1	0	0	0	0	0	15	1.5	0	1	5	Betty
Rah	35560	1	3	3	0	0	0	0	0	0	18	1.8	0	0	6	Betty
Rah	35560	1	3	3	0	0	0	0	0	0	15	1.5	0	0	7	Betty
Rah	35560	1	3	3	0	0	0	0	0	0	9	0.9	0	0	8	Betty
Rah	35560	1	3	3	0	0	0	0	0	0	10	1	0	0	9	Betty
Rah	35560	1	3	3	0	0	0	0	0	0	19	1.9	0	0	10	Betty
Odin	35762	1	2	2	1	1	0	0	0	0	13	1.3	0	0	1	Betty
Odin	35762	1	2	2	0	0	0	0	0	0	8	0.8	0	0	2	Betty
Odin	35762	1	2	2	1	0	0	0	0	0	5	0.5	0	0	3	Betty
Odin	35762	1	2	2	0	0	0	0	0	0	12	1.2	0	0	4	Betty
Scar	35766	1	3	3	0	0	0	0	0	0	2	0.2	0	0	1	Betty
Scar	35766	1	3	3	0	0	0	0	0	0	3	0.3	0	0	2	Betty
Scar	35766	1	3	3	0	0	0	0	0	0	0	0	0	0	3	Betty
Scar	35766	1	3	3	0	0	0	0	0	0	0	0	0	0	4	Betty
Scar	35766	1	3	3	0	0	0	0	0	0	0	0	0	0	5	Betty
Scar	35766	1	3	3	0	0	0	0	0	0	0	0	0	0	6	Betty
Scar	35766	1	3	3	0	0	0	0	0	0	1	0.1	0	0	7	Betty
Scar	35766	1	3	3	1	0	0	0	0	0	3	0.3	0	0	8	Betty
Scar	35766	1	3	3	1	0	0	0	0	0	1	0.1	0	0	9	Betty
Scar	35766	1	3	3	0	0	0	0	0	0	2	0.2	0	0	10	Betty
Scar	35766	1	3	3	0	0	0	0	0	0	2	0.2	0	0	11	Betty
Scar	35766	1	3	3	0	0	0	0	0	0	2	0.2	0	0	12	Betty
Scar	35766	1	3	3	0	0	0	0	0	0	2	0.2	0	0	13	Betty
Shakes	35878	1	2	3	1	0	0	0	0	0	4	0.4	0	0	1	Betty
Shakes	35878	1	2	3	0	0	0	0	0	0	2	0.2	0	0	2	Betty
Shakes	35878	1	2	3	0	0	0	0	0	0	3	0.3	0	0	3	Betty
Shakes	35878	1	2	3	0	0	0	0	0	0	3	0.3	0	0	4	Betty
Shakes	35878	1	2	3	1	0	0	1	0	0	3	0.3	0	0	5	Betty
Shakes	35878	1	2	3	1	1	0	1	0	0	5	0.5	0	0	6	Betty
Marco	35923	1	2	2	0	0	0	1	0	0	2	0.2	0	0	1	Betty
Marco	35923	1	2	2	0	0	0	0	0	0	3	0.3	0	0	2	Betty
Marco	35923	1	2	2	0	0	0	0	0	0	5	0.5	0	0	3	Betty
Marco	35923	1	2	2	0	0	0	0	0	0	2	0.2	0	0	4	Betty
Sprinkles	36022	2	1	3	1	0	0	0	0	0	7	0.7	0	0	1	Betty
Sprinkles	36022	2	1	3	1	0	0	0	1	0	17	1.7	0	0	2	Betty
Sprinkles	36022	2	1	3	1	0	0	0	1	0	12	1.2	0	0	3	Betty
Pocky	35972	2	1	1	1	1	0	0	0	0	0	0	0	0	1	Betty
Pocky	35972	2	1	1	1	1	0	1	1	0	1	0.1	0	0	2	Betty
Pocky	35972	2	1	1	1	1	0	0	0	0	2	0.2	0	1	3	Betty
Pocky	35972	2	1	1	1	0	0	0	1	0	2	0.2	0	0	4	Betty
Casper	36058	1	4	1	0	0	0	0	0	0	0	0	0	0	1	Betty
Casper	36058	1	4	1	0	0	0	0	0	0	0	0	0	0	2	Betty
Casper	36058	1	4	1	0	0	0	0	0	0	0	0	0	0	3	Betty
Casper	36058	1	4	1	0	0	0	0	0	0	0	0	0	0	4	Betty
Casper	36058	1	4	1	0	0	0	0	0	0	0	0	0	0	5	Betty
Casper	36058	1	4	1	0	0	0	0	0	0	0	0	0	0	6	Betty
Zeus 2	36067	1	3	3	0	0	0	0	0	0	5	0.5	0	1	1	Betty
Zeus 2	36067	1	3	3	0	0	0	0	0	0	4	0.4	0	0	2	Betty
Dutchess	36066	2	2	2	1	1	0	0	1	0	28	2.8	0	0	1	Betty
Dutchess	36066	2	2	2	1	1	0	0	0	0	26	2.6	0	1	2	Betty
Dutchess	36066	2	2	2	1	0	0	0	0	0	30	3	0	0	3	Betty
Dutchess	36066	2	2	2	0	0	0	0	0	0	32	3.2	0	0	4	Betty
Dutchess	36066	2	2	2	1	0	0	0	0	0	35	3.5	0	1	5	Betty
Dutchess	36066	2	2	2	1	0	0	0	0	0	25	2.5	0	1	6	Betty
Dutchess	36066	2	2	2	1	0	0	0	0	0	37	3.7	0	1	7	Betty
Biggy	36070	1	3	2	0	0	0	0	0	0	9	0.9	0	0	1	Betty
Biggy	36070	1	3	2	0	0	0	0	0	0	16	1.6	0	1	2	Betty
Biggy	36070	1	3	2	0	0	0	0	0	0	9	0.9	0	0	3	Betty
Biggy	36070	1	3	2	0	0	0	0	0	0	8	0.8	0	0	4	Betty
Biggy	36070	1	3	2	0	0	0	0	0	0	10	1	0	0	5	Betty
Biggy	36070	1	3	2	0	0	0	0	0	0	7	0.7	0	1	6	Betty
Biggy	36070	1	3	2	0	0	0	0	0	0	7	0.7	0	0	7	Betty
Biggy	36070	1	3	2	0	0	0	0	0	0	9	0.9	0	1	8	Betty
Biggy	36070	1	3	2	0	0	0	0	0	0	7	0.7	0	0	9	Betty
Biggy	36070	1	3	2	0	0	0	0	0	0	6	0.6	0	0	10	Betty
Biggy	36070	1	3	2	0	0	0	0	0	0	10	1	0	0	11	Betty
Biggy	36070	1	3	2	0	0	0	0	0	0	7	0.7	0	0	12	Betty
Alvin	36118	1	3	1	0	0	0	0	0	0	7	0.7	0	0	1	Betty
Colette	36097	2	2	3	0	0	0	0	0	0	5	0.5	0	0	1	Betty
Colette	36097	2	2	3	0	0	0	0	0	0	3	0.3	0	0	2	Betty
Colette	36097	2	2	3	0	0	0	0	0	0	5	0.5	0	0	3	Betty
Colette	36097	2	2	3	0	0	0	0	0	0	3	0.3	0	0	4	Betty
Colette	36097	2	2	3	0	0	0	0	0	0	4	0.4	0	0	5	Betty
Colette	36097	2	2	3	1	0	0	0	0	0	3	0.3	0	0	6	Betty
George	36229	1	2	2	0	0	0	0	0	0	1	0.1	1	1	1	Betty
George	36229	1	2	2	0	0	0	0	0	0	2	0.2	1	0	2	Betty
George	36229	1	2	2	0	0	0	0	0	0	2	0.2	0	0	3	Betty
George	36229	1	2	2	1	0	0	0	0	0	2	0.2	0	0	4	Betty
