# Supplementary material for: Behaviors of Shelter Dogs During Harnessing and Leash Walks: Prevalence, Demographics, and Length of Stay
Source: Animals (Basel). 2025 Mar 17;15(6):856. doi: 10.3390/ani15060856 (PMC11939286; doi:10.3390/ani15060856)
Supplement: Supplementary file 1 [file animals-15-00856-s001.zip › Table S3-Behaviors during first walk and length of stay.xlsx]

## Sheet: Sheet 1 - firstwalks
Dog_name	Dog_ID	Walk_number	Walker_name	Sex	Age_Class	Body_Size	Jumps_harness	Jumps_walk	Grabs_harness	Grabs_walk	Mouths_harness	Mouths_walk	total_pulls_walk	pulling_rate_walk	Vocalizes_harness	Vocalizes_walk	Length_of_stay	Any_Walk_Count	Any_Walk	Any_Harness_Count	Any_Harness	Censor	Length_of_stay2
Queen	25532	1	Betty	2	2	2	0	1	0	1	1	0	6	0.6	0	0	416	2	1	1	1	1	416
Cameron	33278	1	Betty	2	3	3	0	0	0	0	0	0	3	0.3	0	0	177	0	0	0	0	1	177
Whiskey	33617	1	Betty	2	3	2	0	0	0	0	0	0	19	1.9	0	1	54.1	1	1	0	0	1	54.1
Blythe	33623	1	Betty	2	1	1	1	1	0	0	0	0	6	0.6	0	0	30.8	1	1	1	1	1	30.8
Bear	33673	1	Betty	1	2	3	1	0	0	0	0	0	15	1.5	0	0	165.1	0	0	1	1	1	165.1
Benji	33747	1	Alexandra	1	4	2	0	0	0	0	0	0	2	0.2	0	0	78.2	0	0	0	0	1	78.2
Bella	33758	1	Betty	2	2	3	0	0	0	0	0	0	9	0.9	0	0	61.2	0	0	0	0	1	61.2
Spot	33851	1	Betty	1	4	1	0	0	0	0	0	0	1	0.1	0	0	15.1	0	0	0	0	1	15.1
Benelli	33897	1	Betty	1	2	3	1	1	0	0	0	0	5	0.5	0	0	94.8	1	1	1	1	1	94.8
Otis	33898	1	Betty	1	1	2	1	1	0	1	0	0	0	0	0	0	30.1	2	1	1	1	1	30.1
Gump	33899	1	Betty	1	4	1	0	0	0	0	0	0	3	0.3	0	0	26.2	0	0	0	0	1	26.2
Rocky	33900	1	Alexandra	1	2	3	1	0	0	0	0	0	18	1.8	0	0	34.2	0	0	1	1	1	34.2
Luna	33904	1	Betty	2	2	3	1	0	0	0	0	0	6	0.6	0	0	25.9	0	0	1	1	1	25.9
Benoit	33924	1	Alexandra	1	1	2	0	0	0	0	0	0	4	0.4	0	0	23.9	0	0	0	0	1	23.9
Cassandra	33940	1	Betty	2	2	3	1	1	0	0	0	0	6	0.6	0	0	33.7	1	1	1	1	1	33.7
Ari	33944	1	Betty	2	3	2	0	0	0	0	0	0	0	0	0	0	36.9	0	0	0	0	1	36.9
Eddie	33968	1	Alexandra	1	2	2	0	0	0	0	0	0	29	2.9	0	0	82	0	0	0	0	1	82
Marlin	33982	1	Betty	1	1	2	1	1	0	0	0	1	3	0.3	0	0	15.7	2	1	1	1	1	15.7
Enzo	34005	1	Betty	1	2	3	1	0	0	0	0	0	2	0.2	0	0	80.6	0	0	1	1	1	80.6
Jasper	34008	1	Betty	1	3	3	0	0	0	0	0	0	3	0.3	0	0	36.1	0	0	0	0	1	36.1
Bill	34055	1	Alexandra	1	2	2	1	1	0	0	0	0	14	1.4	0	0	47.1	1	1	1	1	1	47.1
Teddy	34082	1	Betty	1	2	3	0	0	0	0	0	0	15	1.5	0	1	74	1	1	0	0	1	74
Sadie	34100	1	Betty	2	4	1	0	0	0	0	0	0	0	0	0	0	37.1	0	0	0	0	1	37.1
Orion	34120	1	Betty	1	1	3	1	1	0	1	0	0	15	1.5	0	0	19.9	2	1	1	1	1	19.9
Godiva	34129	1	Betty	2	2	2	0	0	0	0	0	0	11	1.1	0	0	107.9	0	0	0	0	1	107.9
Zora	34143	1	Betty	2	3	3	1	0	0	0	0	0	1	0.1	0	1	55.1	1	1	1	1	1	55.1
Kyle	34152	1	Betty	1	2	3	1	0	0	0	0	0	14	1.4	0	1	32	1	1	1	1	1	32
Harry	34172	1	Betty	1	2	1	0	0	0	0	0	0	22	2.2	0	1	6	1	1	0	0	1	6
Hestia	34186	1	Betty	2	1	2	0	1	0	0	0	0	20	2	0	0	28.9	1	1	0	0	1	28.9
Apollo	34212	1	Betty	1	2	2	1	1	0	0	0	0	5	0.5	0	1	8.2	2	1	1	1	1	8.2
Eli	34215	1	Betty	1	1	2	0	0	0	0	0	0	1	0.1	0	0	79.1	0	0	0	0	1	79.1
Louie	34243	1	Betty	1	1	2	0	0	0	0	0	0	14	1.4	0	0	8.1	0	0	0	0	1	8.1
Percy	34272	1	Betty	1	3	2	0	0	0	0	0	0	0	0	0	0	9.1	0	0	0	0	1	9.1
Finnegan	34277	1	Betty	1	1	2	0	0	0	0	0	0	9	0.9	0	0	10.9	0	0	0	0	1	10.9
Xena	34282	1	Betty	2	3	3	1	0	0	0	0	0	0	0	0	0	53.1	0	0	1	1	1	53.1
Rebel	34313	1	Betty	1	1	2	1	1	0	1	0	0	2	0.2	0	1	50	3	1	1	1	1	50
Luna 2	34317	1	Betty	2	4	1	0	0	0	0	0	0	0	0	0	0	6	0	0	0	0	1	6
Cleo	34339	1	Betty	2	4	3	0	0	0	0	0	0	6	0.6	0	1	23.1	1	1	0	0	1	23.1
Jackie	34341	1	Betty	1	2	2	1	0	0	0	0	0	0	0	0	0	120	0	0	1	1	1	120
Ricardo	34355	1	Betty	1	2	2	1	0	0	0	0	0	5	0.5	0	1	32.8	1	1	1	1	1	32.8
Michael	34356	1	Betty	1	2	2	0	0	0	0	0	0	1	0.1	0	0	5.9	0	0	0	0	1	5.9
Conrad	34358	1	Betty	1	4	2	1	0	0	0	0	0	1	0.1	0	0	24.8	0	0	1	1	1	24.8
Boone	34379	1	Betty	1	2	3	0	0	0	0	0	0	4	0.4	0	0	98.1	0	0	0	0	1	98.1
Manon	34382	1	Betty	2	2	2	0	0	0	0	0	0	0	0	0	0	299	0	0	0	0	1	299
Champagne	34402	1	Betty	1	2	3	1	1	0	0	0	0	1	0.1	0	0	56	1	1	1	1	1	56
Indigo/Treble	34405	1	Miles	2	2	3	1	0	0	0	0	0	10	1	0	1	39.1	1	1	1	1	1	39.1
Bella	34432	1	Alexandra	2	2	3	0	1	0	0	0	0	20	2	0	0	7.9	1	1	0	0	1	7.9
Cheerio	34439	1	Bailey	2	1	2	0	1	0	0	0	0	11	1.1	0	0	26.1	1	1	0	0	1	26.1
Krispies	34440	1	Miles	1	1	2	0	0	0	0	0	0	7	0.7	0	0	23.2	0	0	0	0	1	23.2
BooCeeCee	34477	1	Betty	1	1	2	1	1	0	0	0	0	10	1	0	1	7.2	2	1	1	1	1	7.2
Gabby	34481	1	Bailey	2	1	2	1	0	0	0	0	0	17	1.7	0	0	12.8	0	0	1	1	1	12.8
Biscuit	34512	1	Betty	1	1	2	1	0	0	0	0	0	2	0.2	0	0	15.1	0	0	1	1	1	15.1
Stella	34541	1	Bailey	2	2	3	1	0	0	0	0	0	2	0.2	1	1	23.1	1	1	2	1	1	23.1
Ghost	34544	1	Betty	1	2	2	1	1	0	0	0	0	1	0.1	0	0	88	1	1	1	1	1	88
Eeyore	34546	1	Betty	1	4	1	0	0	0	0	0	0	0	0	0	1	65	1	1	0	0	1	65
Laredo	34550	1	Betty	1	1	3	1	1	0	0	0	0	5	0.5	0	1	80.5	2	1	1	1	1	80.5
Daisy	34551	1	Miles	2	2	3	1	1	0	0	0	0	9	0.9	1	1	21.1	2	1	2	1	1	21.1
Toshiro	34556	1	Bailey	1	3	3	1	0	0	0	0	0	0	0	0	0	15.7	0	0	1	1	1	15.7
Draco	34561	1	Alexandra	1	1	1	0	0	0	0	0	0	2	0.2	0	1	24.1	1	1	0	0	1	24.1
Emeril	34568	1	Alexandra	1	3	2	1	0	0	0	0	0	0	0	0	0	15	0	0	1	1	1	15
Vincent	34579	1	Alexandra	1	2	2	1	0	0	0	0	0	26	2.6	0	0	12.1	0	0	1	1	1	12.1
Tater Tot	34606	1	Alexandra	1	1	2	0	0	0	0	0	0	3	0.3	0	0	9.2	0	0	0	0	1	9.2
Stella 2	34620	1	Betty	2	1	2	1	1	0	0	0	0	8	0.8	0	1	13	2	1	1	1	1	13
Kane	34645	1	Betty	1	4	3	0	0	0	0	0	0	3	0.3	0	0	63	0	0	0	0	1	63
Tarkin	34650	1	Miles	1	3	3	0	0	0	0	0	0	1	0.1	0	0	30	0	0	0	0	1	30
Kandy Kane	34652	1	Betty	1	3	3	0	0	0	0	0	0	11	1.1	0	0	128.2	0	0	0	0	1	128.2
Eustace	34653	1	Betty	1	1	1	1	0	0	0	0	0	2	0.2	0	0	14	0	0	1	1	1	14
Lucy	34696	1	Alexandra	2	4	3	0	0	0	0	0	0	13	1.3	0	1	26.1	1	1	0	0	1	26.1
Doc	34713	1	Bailey	1	1	1	1	1	0	1	0	1	4	0.4	0	0	29	3	1	1	1	1	29
Daisy	34714	1	Miles	2	2	2	0	0	0	0	0	0	4	0.4	0	0	23.9	0	0	0	0	1	23.9
Phillip	34716	1	Betty	1	2	2	0	0	0	0	0	0	1	0.1	0	0	165.7	0	0	0	0	1	165.7
Gregory	34717	1	Bailey	1	3	3	0	0	0	0	0	0	1	0.1	0	0	18.8	0	0	0	0	1	18.8
Coca	34719	1	Betty	2	2	2	1	0	0	0	0	0	6	0.6	0	0	163	0	0	1	1	1	163
Zozo	34748	1	Miles	2	2	2	1	0	0	1	0	0	0	0	0	0	26.1	1	1	1	1	1	26.1
Raptor	34766	1	Betty	1	1	2	0	0	0	0	0	0	12	1.2	0	0	22.9	0	0	0	0	1	22.9
Snoopy	34775	1	Bailey	1	2	3	1	0	0	1	0	0	2	0.2	0	0	138.8	1	1	1	1	1	138.8
Addy	34826	1	Betty	2	2	2	0	0	0	0	0	0	12	1.2	0	1	155.9	1	1	0	0	1	155.9
Periwinkle	34838	1	Betty	2	2	2	0	0	0	0	0	0	1	0.1	0	0	27.1	0	0	0	0	1	27.1
Lauren	34854	1	Betty	2	2	3	0	0	0	0	0	0	1	0.1	0	0	17.8	0	0	0	0	1	17.8
Benedict	34876	1	Betty	1	1	2	1	1	0	1	0	1	3	0.3	0	0	57	3	1	1	1	1	57
Pixie	34879	1	Betty	2	4	1	0	0	0	0	0	0	0	0	0	0	11.9	0	0	0	0	1	11.9
Zeus	34933	1	Betty	1	2	1	0	0	0	0	0	0	4	0.4	0	1	80.8	1	1	0	0	1	80.8
Midnight	34992	1	Betty	1	2	3	0	0	0	0	0	0	8	0.8	0	0	12	0	0	0	0	1	12
Bailey 2	35029	1	Betty	1	2	2	0	0	0	0	0	0	4	0.4	0	0	64	0	0	0	0	1	64
Lillian	35032	1	Betty	2	2	3	1	0	0	0	0	0	4	0.4	0	0	21.9	0	0	1	1	1	21.9
Apache	35033	1	Betty	1	1	3	1	0	0	0	0	0	23	2.3	0	0	19.1	0	0	1	1	1	19.1
Honeycrisp	35036	1	Betty	2	2	3	0	0	0	0	0	0	8	0.8	0	0	107.8	0	0	0	0	1	107.8
Noula	35075	1	Betty	2	1	2	1	1	0	1	0	0	2	0.2	0	0	26.1	2	1	1	1	1	26.1
Lucky	35134	1	Betty	1	2	2	0	0	0	0	0	0	4	0.4	0	0	6	0	0	0	0	1	6
Snuffleopagus	35138	1	Betty	1	2	1	0	1	0	0	0	0	2	0.2	0	1	9.9	2	1	0	0	1	9.9
Mariah	35158	1	Betty	2	2	2	1	1	0	0	0	0	6	0.6	0	0	19.1	1	1	1	1	1	19.1
Birch	35162	1	Betty	1	1	2	1	0	1	0	1	0	4	0.4	0	0	20.1	0	0	3	1	1	20.1
Ice	35171	1	Betty	1	2	3	0	0	0	0	0	0	3	0.3	0	0	141	0	0	0	0	1	141
Gizmo	35172	1	Betty	1	3	3	0	0	0	0	0	0	3	0.3	0	0	34.1	0	0	0	0	1	34.1
Silly Goose	35173	1	Betty	2	3	2	0	0	0	0	0	0	4	0.4	0	0	75.8	0	0	0	0	1	75.8
Love Bug	35174	1	Betty	2	2	1	1	0	0	0	0	0	0	0	0	0	8.1	0	0	1	1	1	8.1
Poppy	35175	1	Betty	2	2	1	0	0	0	0	0	0	0	0	0	0	35.8	0	0	0	0	1	35.8
Kitchi	35232	1	Betty	1	3	3	1	0	0	0	0	0	5	0.5	0	0	38	0	0	1	1	1	38
Royal	35308	1	Betty	2	2	2	1	1	0	0	0	0	11	1.1	0	0	25.8	1	1	1	1	1	25.8
Forest	35394	1	Betty	1	2	2	0	0	0	0	0	0	2	0.2	0	0	30	0	0	0	0	1	30
Margo	35545	1	Betty	2	2	3	1	0	0	0	0	0	13	1.3	0	0	16	0	0	1	1	1	16
Rah	35560	1	Betty	1	3	3	0	0	0	0	0	0	7	0.7	0	0	84	0	0	0	0	1	84
Pierogi	35615	1	Betty	2	1	2	1	0	1	0	1	0	7	0.7	0	1	14.9	1	1	3	1	1	14.9
Winnie	35630	1	Betty	2	1	2	1	0	0	0	0	0	5	0.5	0	1	20.1	1	1	1	1	1	20.1
Kronk	35719	1	Betty	1	1	1	0	0	0	0	0	0	1	0.1	0	0	18.2	0	0	0	0	1	18.2
Titus	35727	1	Betty	1	2	2	0	1	0	0	0	0	7	0.7	0	0	14	1	1	0	0	1	14
Remus	35728	1	Betty	1	2	2	1	0	0	0	0	0	13	1.3	0	1	129	1	1	1	1	0	129
Odin	35762	1	Betty	1	2	2	1	1	0	0	0	0	13	1.3	0	0	20	1	1	1	1	1	20
Scar	35766	1	Betty	1	3	3	0	0	0	0	0	0	2	0.2	0	0	35	0	0	0	0	1	35
Shakes	35878	1	Betty	1	2	3	1	0	0	0	0	0	4	0.4	0	0	27	0	0	1	1	1	27
Marco	35923	1	Betty	1	2	2	0	0	0	1	0	0	2	0.2	0	0	18.2	1	1	0	0	1	18.2
Pocky	35972	1	Betty	2	1	1	1	1	0	0	0	0	0	0	0	0	17	1	1	1	1	1	17
Sprinkles	36022	1	Betty	2	1	3	1	0	0	0	0	0	7	0.7	0	0	5.1	0	0	1	1	1	5.1
Casper	36058	1	Betty	1	4	1	0	0	0	0	0	0	0	0	0	0	8.2	0	0	0	0	1	8.2
Dutchess	36066	1	Betty	2	2	2	1	1	0	0	1	0	28	2.8	0	0	32	1	1	2	1	1	32
Zeus 2	36067	1	Betty	1	3	3	0	0	0	0	0	0	5	0.5	0	1	16	1	1	0	0	1	16
Biggy	36070	1	Betty	1	3	2	0	0	0	0	0	0	9	0.9	0	0	47	0	0	0	0	1	47
Colette	36097	1	Betty	2	2	3	0	0	0	0	0	0	5	0.5	0	0	31.7	0	0	0	0	1	31.7
Alvin	36118	1	Betty	1	3	1	0	0	0	0	0	0	7	0.7	0	0	6.3	0	0	0	0	1	6.3
George	36229	1	Betty	1	2	2	0	0	0	0	0	0	1	0.1	1	1	7.1	1	1	1	1	1	7.1
